# Supplementary material for: Precise Regulation of Gene Expression Dynamics Favors Complex Promoter Architectures
Source: PLoS Comput Biol. 2009 Jan 30;5(1):e1000279. doi: 10.1371/journal.pcbi.1000279 (PMC2615112; doi:10.1371/journal.pcbi.1000279)
Supplement: Protocol S3 — SBML file for stochastic version of Model 1 (3.00 KB ZIP) [file pcbi.1000279.s011.zip › Yeast_RP_Promoter_extd_Model1_stoch.xml]

<?xml version="1.0" encoding="UTF-8"?>
<sbml xmlns="http://www.sbml.org/sbml/level2" level="2" version="1">
   <model id="Natural_Yeast_RP_Gene_Promoter">
      <notes>
         <body xmlns="http://www.w3.org/1999/xhtml">
            <p>Title:     Model of a Prototypical Ribosomal Gene Promoter in Saccharomyces cerevisiae</p>
            <p>              (stochastic encoding)</p>
            <p>Authors:       Dirk Mueller and Joerg Stelling, Institute of Computational Science, ETH Zurich</p>
            <p>Description:       This model describes the promoter dynamics of a prototypical ribosomal protein gene promoter in yeast including synthesis and degradation of the resulting mRNA.</p>
            <p>                             Model details are described in the paper entitled 'Precise Regulation of Gene Expression Dynamics Favors Complex Promoter Architecture' (submitted).</p>
            <p>                             This code represents the scenario denoted as extended Model 1 in the manuscript.</p>
            <p>Note on units:     time is in seconds, amount is in absolute molecule numbers</p>
            <p>Contact:       dirk.mueller@inf.ethz.ch, joerg.stelling@inf.ethz.ch, http://www.csb.inf.ethz.ch</p>
            <p>Date of Last Change:  17-Mar-2008</p>
         </body>
      </notes>
      <listOfUnitDefinitions>
         <unitDefinition id="substance">
            <listOfUnits>
               <unit kind="item" scale="1"/>
            </listOfUnits>
         </unitDefinition>
      </listOfUnitDefinitions>
      <listOfCompartments>
         <compartment id="Nucleus"/>
      </listOfCompartments>
      <listOfSpecies>
         <species boundaryCondition="false" compartment="Nucleus" hasOnlySubstanceUnits="true" id="RP1Gene" initialAmount="1"/>
         <species boundaryCondition="false" compartment="Nucleus" hasOnlySubstanceUnits="true" id="RP1Genein" initialAmount="0"/>
         <species boundaryCondition="false" compartment="Nucleus" hasOnlySubstanceUnits="true" id="Rap1nuc" initialAmount="9136"/>
         <species boundaryCondition="false" compartment="Nucleus" hasOnlySubstanceUnits="true" id="Rap1nucRP1Gene" initialAmount="0"/>
         <species boundaryCondition="false" compartment="Nucleus" hasOnlySubstanceUnits="true" id="Rap1nuc2RP1Gene" initialAmount="0"/>
         <species boundaryCondition="false" compartment="Nucleus" hasOnlySubstanceUnits="true" id="Fhl1nuc" initialAmount="639"/>
         <species boundaryCondition="false" compartment="Nucleus" hasOnlySubstanceUnits="true" id="Fhl1nucRap1nuc2RP1Gene" initialAmount="0"/>
         <species boundaryCondition="false" compartment="Nucleus" hasOnlySubstanceUnits="true" id="Ifh1nuc" initialAmount="1430"/>
         <species boundaryCondition="false" compartment="Nucleus" hasOnlySubstanceUnits="true" id="Ifh1nucFhl1nucRap1nuc2RP1Gene" initialAmount="0"/>
         <species boundaryCondition="false" compartment="Nucleus" hasOnlySubstanceUnits="true" id="RP2Gene" initialAmount="1"/>
         <species boundaryCondition="false" compartment="Nucleus" hasOnlySubstanceUnits="true" id="RP2Genein" initialAmount="0"/>
         <species boundaryCondition="false" compartment="Nucleus" hasOnlySubstanceUnits="true" id="Rap1nucRP2Gene" initialAmount="0"/>
         <species boundaryCondition="false" compartment="Nucleus" hasOnlySubstanceUnits="true" id="Rap1nuc2RP2Gene" initialAmount="0"/>
         <species boundaryCondition="false" compartment="Nucleus" hasOnlySubstanceUnits="true" id="Fhl1nucRap1nuc2RP2Gene" initialAmount="0"/>
         <species boundaryCondition="false" compartment="Nucleus" hasOnlySubstanceUnits="true" id="Ifh1nucFhl1nucRap1nuc2RP2Gene" initialAmount="0"/>
         <species boundaryCondition="false" compartment="Nucleus" hasOnlySubstanceUnits="true" id="RP3Gene" initialAmount="1"/>
         <species boundaryCondition="false" compartment="Nucleus" hasOnlySubstanceUnits="true" id="RP3Genein" initialAmount="0"/>
         <species boundaryCondition="false" compartment="Nucleus" hasOnlySubstanceUnits="true" id="Rap1nucRP3Gene" initialAmount="0"/>
         <species boundaryCondition="false" compartment="Nucleus" hasOnlySubstanceUnits="true" id="Rap1nuc2RP3Gene" initialAmount="0"/>
         <species boundaryCondition="false" compartment="Nucleus" hasOnlySubstanceUnits="true" id="Fhl1nucRap1nuc2RP3Gene" initialAmount="0"/>
         <species boundaryCondition="false" compartment="Nucleus" hasOnlySubstanceUnits="true" id="Ifh1nucFhl1nucRap1nuc2RP3Gene" initialAmount="0"/>
         <species boundaryCondition="false" compartment="Nucleus" hasOnlySubstanceUnits="true" id="RPGenes" initialAmount="135"/>
         <species boundaryCondition="false" compartment="Nucleus" hasOnlySubstanceUnits="true" id="RPGenesin" initialAmount="0"/>
         <species boundaryCondition="false" compartment="Nucleus" hasOnlySubstanceUnits="true" id="Rap1nucRPGenes" initialAmount="0"/>
         <species boundaryCondition="false" compartment="Nucleus" hasOnlySubstanceUnits="true" id="Rap1nuc2RPGenes" initialAmount="0"/>
         <species boundaryCondition="false" compartment="Nucleus" hasOnlySubstanceUnits="true" id="Fhl1nucRap1nuc2RPGenes" initialAmount="0"/>
         <species boundaryCondition="false" compartment="Nucleus" hasOnlySubstanceUnits="true" id="Ifh1nucFhl1nucRap1nuc2RPGenes" initialAmount="0"/>
         <species boundaryCondition="false" compartment="Nucleus" hasOnlySubstanceUnits="true" id="RNAPol2" initialAmount="5805"/>
         <species boundaryCondition="false" compartment="Nucleus" hasOnlySubstanceUnits="true" id="RP1mRNA" initialAmount="0"/>
         <species boundaryCondition="false" compartment="Nucleus" hasOnlySubstanceUnits="true" id="RP2mRNA" initialAmount="0"/>
         <species boundaryCondition="false" compartment="Nucleus" hasOnlySubstanceUnits="true" id="RP3mRNA" initialAmount="0"/>
         <species boundaryCondition="false" compartment="Nucleus" hasOnlySubstanceUnits="true" id="RP1mRNAdeg" initialAmount="0"/>
         <species boundaryCondition="false" compartment="Nucleus" hasOnlySubstanceUnits="true" id="RP2mRNAdeg" initialAmount="0"/>
         <species boundaryCondition="false" compartment="Nucleus" hasOnlySubstanceUnits="true" id="RP3mRNAdeg" initialAmount="0"/>
         <species boundaryCondition="false" compartment="Nucleus" hasOnlySubstanceUnits="true" id="Rap1TargGene" initialAmount="226"/>
         <species boundaryCondition="false" compartment="Nucleus" hasOnlySubstanceUnits="true" id="Rap1nucRap1TargGene" initialAmount="0"/>
         <species boundaryCondition="false" compartment="Nucleus" hasOnlySubstanceUnits="true" id="Rap1nuc2Rap1TargGene" initialAmount="0"/>
         <species boundaryCondition="false" compartment="Nucleus" hasOnlySubstanceUnits="true" id="RAP1Gene" initialAmount="1"/>
         <species boundaryCondition="false" compartment="Nucleus" hasOnlySubstanceUnits="true" id="RAP1mRNA" initialAmount="0"/>
         <species boundaryCondition="false" compartment="Nucleus" hasOnlySubstanceUnits="true" id="FHL1Gene" initialAmount="1"/>
         <species boundaryCondition="false" compartment="Nucleus" hasOnlySubstanceUnits="true" id="FHL1mRNA" initialAmount="0"/>
         <species boundaryCondition="false" compartment="Nucleus" hasOnlySubstanceUnits="true" id="IFH1Gene" initialAmount="1"/>
         <species boundaryCondition="false" compartment="Nucleus" hasOnlySubstanceUnits="true" id="IFH1mRNA" initialAmount="0"/>
         <species boundaryCondition="false" compartment="Nucleus" hasOnlySubstanceUnits="true" id="Ribosome" initialAmount="225529"/>
         <species boundaryCondition="false" compartment="Nucleus" hasOnlySubstanceUnits="true" id="RAP1mRNAdeg" initialAmount="0"/>
         <species boundaryCondition="false" compartment="Nucleus" hasOnlySubstanceUnits="true" id="FHL1mRNAdeg" initialAmount="0"/>
         <species boundaryCondition="false" compartment="Nucleus" hasOnlySubstanceUnits="true" id="IFH1mRNAdeg" initialAmount="0"/>
         <species boundaryCondition="false" compartment="Nucleus" hasOnlySubstanceUnits="true" id="Rap1deg" initialAmount="0"/>
         <species boundaryCondition="false" compartment="Nucleus" hasOnlySubstanceUnits="true" id="Fhl1deg" initialAmount="0"/>
         <species boundaryCondition="false" compartment="Nucleus" hasOnlySubstanceUnits="true" id="Ifh1deg" initialAmount="0"/>
      </listOfSpecies>
      <listOfReactions>
         <reaction id="r1__Inactivation_of_RP1_Gene_f" reversible="false">
            <listOfReactants>
               <speciesReference species="RP1Gene" stoichiometry="1"/>
            </listOfReactants>
            <listOfProducts>
               <speciesReference species="RP1Genein" stoichiometry="1"/>
            </listOfProducts>
            <kineticLaw>
               <math xmlns="http://www.w3.org/1998/Math/MathML">
                  <apply>
                     <times/>
                     <ci>KING_st</ci>
                     <ci>RP1Gene</ci>
                  </apply>
               </math>
               <listOfParameters>
                  <parameter id="KING_st" value="0.000298"/>
               </listOfParameters>
            </kineticLaw>
         </reaction>
         <reaction id="r2__Inactivation_of_RP1_Gene_b" reversible="false">
            <listOfReactants>
               <speciesReference species="RP1Genein" stoichiometry="1"/>
            </listOfReactants>
            <listOfProducts>
               <speciesReference species="RP1Gene" stoichiometry="1"/>
            </listOfProducts>
            <kineticLaw>
               <math xmlns="http://www.w3.org/1998/Math/MathML">
                  <apply>
                     <times/>
                     <ci>KACTGIN_st</ci>
                     <ci>RP1Genein</ci>
                  </apply>
               </math>
               <listOfParameters>
                  <parameter id="KACTGIN_st" value="3.31e-005"/>
               </listOfParameters>
            </kineticLaw>
         </reaction>
         <reaction id="r3__Binding_of_1st_TF_Rap1_to_RP1Gene_f" reversible="false">
            <listOfReactants>
               <speciesReference species="Rap1nuc" stoichiometry="1"/>
               <speciesReference species="RP1Gene" stoichiometry="1"/>
            </listOfReactants>
            <listOfProducts>
               <speciesReference species="Rap1nucRP1Gene" stoichiometry="1"/>
            </listOfProducts>
            <kineticLaw>
               <math xmlns="http://www.w3.org/1998/Math/MathML">
                  <apply>
                     <times/>
                     <ci>KARAP1NUC1_st</ci>
                     <ci>Rap1nuc</ci>
                     <ci>RP1Gene</ci>
                  </apply>
               </math>
               <listOfParameters>
                  <parameter id="KARAP1NUC1_st" value="1.2029e-006"/>
               </listOfParameters>
            </kineticLaw>
         </reaction>
         <reaction id="r4__Binding_of_1st_TF_Rap1_to_RP1Gene_b" reversible="false">
            <listOfReactants>
               <speciesReference species="Rap1nucRP1Gene" stoichiometry="1"/>
            </listOfReactants>
            <listOfProducts>
               <speciesReference species="Rap1nuc" stoichiometry="1"/>
               <speciesReference species="RP1Gene" stoichiometry="1"/>
            </listOfProducts>
            <kineticLaw>
               <math xmlns="http://www.w3.org/1998/Math/MathML">
                  <apply>
                     <times/>
                     <ci>KDRAP1NUC1_st</ci>
                     <ci>Rap1nucRP1Gene</ci>
                  </apply>
               </math>
               <listOfParameters>
                  <parameter id="KDRAP1NUC1_st" value="0.000144"/>
               </listOfParameters>
            </kineticLaw>
         </reaction>
         <reaction id="r5__Binding_of_2nd_TF_Rap1_to_Rap1__RP1Gene_f" reversible="false">
            <listOfReactants>
               <speciesReference species="Rap1nuc" stoichiometry="1"/>
               <speciesReference species="Rap1nucRP1Gene" stoichiometry="1"/>
            </listOfReactants>
            <listOfProducts>
               <speciesReference species="Rap1nuc2RP1Gene" stoichiometry="1"/>
            </listOfProducts>
            <kineticLaw>
               <math xmlns="http://www.w3.org/1998/Math/MathML">
                  <apply>
                     <times/>
                     <ci>KARAP1NUC2_st</ci>
                     <ci>Rap1nuc</ci>
                     <ci>Rap1nucRP1Gene</ci>
                  </apply>
               </math>
               <listOfParameters>
                  <parameter id="KARAP1NUC2_st" value="1.6123e-006"/>
               </listOfParameters>
            </kineticLaw>
         </reaction>
         <reaction id="r6__Binding_of_2nd_TF_Rap1_to_Rap1__RP1Gene_b" reversible="false">
            <listOfReactants>
               <speciesReference species="Rap1nuc2RP1Gene" stoichiometry="1"/>
            </listOfReactants>
            <listOfProducts>
               <speciesReference species="Rap1nuc" stoichiometry="1"/>
               <speciesReference species="Rap1nucRP1Gene" stoichiometry="1"/>
            </listOfProducts>
            <kineticLaw>
               <math xmlns="http://www.w3.org/1998/Math/MathML">
                  <apply>
                     <times/>
                     <ci>KDRAP1NUC2_st</ci>
                     <ci>Rap1nuc2RP1Gene</ci>
                  </apply>
               </math>
               <listOfParameters>
                  <parameter id="KDRAP1NUC2_st" value="0.00193"/>
               </listOfParameters>
            </kineticLaw>
         </reaction>
         <reaction id="r7__Binding_of_1st_Coactivator_Fhl1_to_Rap1_2__RP1Gene_f" reversible="false">
            <listOfReactants>
               <speciesReference species="Fhl1nuc" stoichiometry="1"/>
               <speciesReference species="Rap1nuc2RP1Gene" stoichiometry="1"/>
            </listOfReactants>
            <listOfProducts>
               <speciesReference species="Fhl1nucRap1nuc2RP1Gene" stoichiometry="1"/>
            </listOfProducts>
            <kineticLaw>
               <math xmlns="http://www.w3.org/1998/Math/MathML">
                  <apply>
                     <times/>
                     <ci>KAFHL1NUC_st</ci>
                     <ci>Fhl1nuc</ci>
                     <ci>Rap1nuc2RP1Gene</ci>
                  </apply>
               </math>
               <listOfParameters>
                  <parameter id="KAFHL1NUC_st" value="1.6123e-005"/>
               </listOfParameters>
            </kineticLaw>
         </reaction>
         <reaction id="r8__Binding_of_1st_Coactivator_Fhl1_to_Rap1_2__RP1Gene_b" reversible="false">
            <listOfReactants>
               <speciesReference species="Fhl1nucRap1nuc2RP1Gene" stoichiometry="1"/>
            </listOfReactants>
            <listOfProducts>
               <speciesReference species="Fhl1nuc" stoichiometry="1"/>
               <speciesReference species="Rap1nuc2RP1Gene" stoichiometry="1"/>
            </listOfProducts>
            <kineticLaw>
               <math xmlns="http://www.w3.org/1998/Math/MathML">
                  <apply>
                     <times/>
                     <ci>KDFHL1NUC_st</ci>
                     <ci>Fhl1nucRap1nuc2RP1Gene</ci>
                  </apply>
               </math>
               <listOfParameters>
                  <parameter id="KDFHL1NUC_st" value="0.00193"/>
               </listOfParameters>
            </kineticLaw>
         </reaction>
         <reaction id="r9__Binding_of_2nd_Coactivator_Ifh1_to_Fhl1__Rap1_2__RP1Gene_f" reversible="false">
            <listOfReactants>
               <speciesReference species="Ifh1nuc" stoichiometry="1"/>
               <speciesReference species="Fhl1nucRap1nuc2RP1Gene" stoichiometry="1"/>
            </listOfReactants>
            <listOfProducts>
               <speciesReference species="Ifh1nucFhl1nucRap1nuc2RP1Gene" stoichiometry="1"/>
            </listOfProducts>
            <kineticLaw>
               <math xmlns="http://www.w3.org/1998/Math/MathML">
                  <apply>
                     <times/>
                     <ci>KAIFH1NUC_st</ci>
                     <ci>Ifh1nuc</ci>
                     <ci>Fhl1nucRap1nuc2RP1Gene</ci>
                  </apply>
               </math>
               <listOfParameters>
                  <parameter id="KAIFH1NUC_st" value="4.8284e-005"/>
               </listOfParameters>
            </kineticLaw>
         </reaction>
         <reaction id="r10__Binding_of_2nd_Coactivator_Ifh1_to_Fhl1__Rap1_2__RP1Gene_b" reversible="false">
            <listOfReactants>
               <speciesReference species="Ifh1nucFhl1nucRap1nuc2RP1Gene" stoichiometry="1"/>
            </listOfReactants>
            <listOfProducts>
               <speciesReference species="Ifh1nuc" stoichiometry="1"/>
               <speciesReference species="Fhl1nucRap1nuc2RP1Gene" stoichiometry="1"/>
            </listOfProducts>
            <kineticLaw>
               <math xmlns="http://www.w3.org/1998/Math/MathML">
                  <apply>
                     <times/>
                     <ci>KDIFH1NUC_st</ci>
                     <ci>Ifh1nucFhl1nucRap1nuc2RP1Gene</ci>
                  </apply>
               </math>
               <listOfParameters>
                  <parameter id="KDIFH1NUC_st" value="0.00578"/>
               </listOfParameters>
            </kineticLaw>
         </reaction>
         <reaction id="r11__Inactivation_of_RP2_Gene_f" reversible="false">
            <listOfReactants>
               <speciesReference species="RP2Gene" stoichiometry="1"/>
            </listOfReactants>
            <listOfProducts>
               <speciesReference species="RP2Genein" stoichiometry="1"/>
            </listOfProducts>
            <kineticLaw>
               <math xmlns="http://www.w3.org/1998/Math/MathML">
                  <apply>
                     <times/>
                     <ci>KING_st</ci>
                     <ci>RP2Gene</ci>
                  </apply>
               </math>
               <listOfParameters>
                  <parameter id="KING_st" value="0.000298"/>
               </listOfParameters>
            </kineticLaw>
         </reaction>
         <reaction id="r12__Inactivation_of_RP2_Gene_b" reversible="false">
            <listOfReactants>
               <speciesReference species="RP2Genein" stoichiometry="1"/>
            </listOfReactants>
            <listOfProducts>
               <speciesReference species="RP2Gene" stoichiometry="1"/>
            </listOfProducts>
            <kineticLaw>
               <math xmlns="http://www.w3.org/1998/Math/MathML">
                  <apply>
                     <times/>
                     <ci>KACTGIN_st</ci>
                     <ci>RP2Genein</ci>
                  </apply>
               </math>
               <listOfParameters>
                  <parameter id="KACTGIN_st" value="3.31e-005"/>
               </listOfParameters>
            </kineticLaw>
         </reaction>
         <reaction id="r13__Binding_of_1st_TF_Rap1_to_RP2Gene_f" reversible="false">
            <listOfReactants>
               <speciesReference species="Rap1nuc" stoichiometry="1"/>
               <speciesReference species="RP2Gene" stoichiometry="1"/>
            </listOfReactants>
            <listOfProducts>
               <speciesReference species="Rap1nucRP2Gene" stoichiometry="1"/>
            </listOfProducts>
            <kineticLaw>
               <math xmlns="http://www.w3.org/1998/Math/MathML">
                  <apply>
                     <times/>
                     <ci>KARAP1NUC1_st</ci>
                     <ci>Rap1nuc</ci>
                     <ci>RP2Gene</ci>
                  </apply>
               </math>
               <listOfParameters>
                  <parameter id="KARAP1NUC1_st" value="1.2029e-006"/>
               </listOfParameters>
            </kineticLaw>
         </reaction>
         <reaction id="r14__Binding_of_1st_TF_Rap1_to_RP2Gene_b" reversible="false">
            <listOfReactants>
               <speciesReference species="Rap1nucRP2Gene" stoichiometry="1"/>
            </listOfReactants>
            <listOfProducts>
               <speciesReference species="Rap1nuc" stoichiometry="1"/>
               <speciesReference species="RP2Gene" stoichiometry="1"/>
            </listOfProducts>
            <kineticLaw>
               <math xmlns="http://www.w3.org/1998/Math/MathML">
                  <apply>
                     <times/>
                     <ci>KDRAP1NUC1_st</ci>
                     <ci>Rap1nucRP2Gene</ci>
                  </apply>
               </math>
               <listOfParameters>
                  <parameter id="KDRAP1NUC1_st" value="0.000144"/>
               </listOfParameters>
            </kineticLaw>
         </reaction>
         <reaction id="r15__Binding_of_2nd_TF_Rap1_to_Rap1__RP2Gene_f" reversible="false">
            <listOfReactants>
               <speciesReference species="Rap1nuc" stoichiometry="1"/>
               <speciesReference species="Rap1nucRP2Gene" stoichiometry="1"/>
            </listOfReactants>
            <listOfProducts>
               <speciesReference species="Rap1nuc2RP2Gene" stoichiometry="1"/>
            </listOfProducts>
            <kineticLaw>
               <math xmlns="http://www.w3.org/1998/Math/MathML">
                  <apply>
                     <times/>
                     <ci>KARAP1NUC2_st</ci>
                     <ci>Rap1nuc</ci>
                     <ci>Rap1nucRP2Gene</ci>
                  </apply>
               </math>
               <listOfParameters>
                  <parameter id="KARAP1NUC2_st" value="1.6123e-006"/>
               </listOfParameters>
            </kineticLaw>
         </reaction>
         <reaction id="r16__Binding_of_2nd_TF_Rap1_to_Rap1__RP2Gene_b" reversible="false">
            <listOfReactants>
               <speciesReference species="Rap1nuc2RP2Gene" stoichiometry="1"/>
            </listOfReactants>
            <listOfProducts>
               <speciesReference species="Rap1nuc" stoichiometry="1"/>
               <speciesReference species="Rap1nucRP2Gene" stoichiometry="1"/>
            </listOfProducts>
            <kineticLaw>
               <math xmlns="http://www.w3.org/1998/Math/MathML">
                  <apply>
                     <times/>
                     <ci>KDRAP1NUC2_st</ci>
                     <ci>Rap1nuc2RP2Gene</ci>
                  </apply>
               </math>
               <listOfParameters>
                  <parameter id="KDRAP1NUC2_st" value="0.00193"/>
               </listOfParameters>
            </kineticLaw>
         </reaction>
         <reaction id="r17__Binding_of_1st_Coactivator_Fhl1_to_Rap1_2__RP2Gene_f" reversible="false">
            <listOfReactants>
               <speciesReference species="Fhl1nuc" stoichiometry="1"/>
               <speciesReference species="Rap1nuc2RP2Gene" stoichiometry="1"/>
            </listOfReactants>
            <listOfProducts>
               <speciesReference species="Fhl1nucRap1nuc2RP2Gene" stoichiometry="1"/>
            </listOfProducts>
            <kineticLaw>
               <math xmlns="http://www.w3.org/1998/Math/MathML">
                  <apply>
                     <times/>
                     <ci>KAFHL1NUC_st</ci>
                     <ci>Fhl1nuc</ci>
                     <ci>Rap1nuc2RP2Gene</ci>
                  </apply>
               </math>
               <listOfParameters>
                  <parameter id="KAFHL1NUC_st" value="1.6123e-005"/>
               </listOfParameters>
            </kineticLaw>
         </reaction>
         <reaction id="r18__Binding_of_1st_Coactivator_Fhl1_to_Rap1_2__RP2Gene_b" reversible="false">
            <listOfReactants>
               <speciesReference species="Fhl1nucRap1nuc2RP2Gene" stoichiometry="1"/>
            </listOfReactants>
            <listOfProducts>
               <speciesReference species="Fhl1nuc" stoichiometry="1"/>
               <speciesReference species="Rap1nuc2RP2Gene" stoichiometry="1"/>
            </listOfProducts>
            <kineticLaw>
               <math xmlns="http://www.w3.org/1998/Math/MathML">
                  <apply>
                     <times/>
                     <ci>KDFHL1NUC_st</ci>
                     <ci>Fhl1nucRap1nuc2RP2Gene</ci>
                  </apply>
               </math>
               <listOfParameters>
                  <parameter id="KDFHL1NUC_st" value="0.00193"/>
               </listOfParameters>
            </kineticLaw>
         </reaction>
         <reaction id="r19__Binding_of_2nd_Coactivator_Ifh1_to_Fhl1__Rap1_2__RP2Gene_f" reversible="false">
            <listOfReactants>
               <speciesReference species="Ifh1nuc" stoichiometry="1"/>
               <speciesReference species="Fhl1nucRap1nuc2RP2Gene" stoichiometry="1"/>
            </listOfReactants>
            <listOfProducts>
               <speciesReference species="Ifh1nucFhl1nucRap1nuc2RP2Gene" stoichiometry="1"/>
            </listOfProducts>
            <kineticLaw>
               <math xmlns="http://www.w3.org/1998/Math/MathML">
                  <apply>
                     <times/>
                     <ci>KAIFH1NUC_st</ci>
                     <ci>Ifh1nuc</ci>
                     <ci>Fhl1nucRap1nuc2RP2Gene</ci>
                  </apply>
               </math>
               <listOfParameters>
                  <parameter id="KAIFH1NUC_st" value="4.8284e-005"/>
               </listOfParameters>
            </kineticLaw>
         </reaction>
         <reaction id="r20__Binding_of_2nd_Coactivator_Ifh1_to_Fhl1__Rap1_2__RP2Gene_b" reversible="false">
            <listOfReactants>
               <speciesReference species="Ifh1nucFhl1nucRap1nuc2RP2Gene" stoichiometry="1"/>
            </listOfReactants>
            <listOfProducts>
               <speciesReference species="Ifh1nuc" stoichiometry="1"/>
               <speciesReference species="Fhl1nucRap1nuc2RP2Gene" stoichiometry="1"/>
            </listOfProducts>
            <kineticLaw>
               <math xmlns="http://www.w3.org/1998/Math/MathML">
                  <apply>
                     <times/>
                     <ci>KDIFH1NUC_st</ci>
                     <ci>Ifh1nucFhl1nucRap1nuc2RP2Gene</ci>
                  </apply>
               </math>
               <listOfParameters>
                  <parameter id="KDIFH1NUC_st" value="0.00578"/>
               </listOfParameters>
            </kineticLaw>
         </reaction>
         <reaction id="r21__Inactivation_of_RP3_Gene_f" reversible="false">
            <listOfReactants>
               <speciesReference species="RP3Gene" stoichiometry="1"/>
            </listOfReactants>
            <listOfProducts>
               <speciesReference species="RP3Genein" stoichiometry="1"/>
            </listOfProducts>
            <kineticLaw>
               <math xmlns="http://www.w3.org/1998/Math/MathML">
                  <apply>
                     <times/>
                     <ci>KING_st</ci>
                     <ci>RP3Gene</ci>
                  </apply>
               </math>
               <listOfParameters>
                  <parameter id="KING_st" value="0.000298"/>
               </listOfParameters>
            </kineticLaw>
         </reaction>
         <reaction id="r22__Inactivation_of_RP3_Gene_b" reversible="false">
            <listOfReactants>
               <speciesReference species="RP3Genein" stoichiometry="1"/>
            </listOfReactants>
            <listOfProducts>
               <speciesReference species="RP3Gene" stoichiometry="1"/>
            </listOfProducts>
            <kineticLaw>
               <math xmlns="http://www.w3.org/1998/Math/MathML">
                  <apply>
                     <times/>
                     <ci>KACTGIN_st</ci>
                     <ci>RP3Genein</ci>
                  </apply>
               </math>
               <listOfParameters>
                  <parameter id="KACTGIN_st" value="3.31e-005"/>
               </listOfParameters>
            </kineticLaw>
         </reaction>
         <reaction id="r23__Binding_of_1st_TF_Rap1_to_RP3Gene_f" reversible="false">
            <listOfReactants>
               <speciesReference species="Rap1nuc" stoichiometry="1"/>
               <speciesReference species="RP3Gene" stoichiometry="1"/>
            </listOfReactants>
            <listOfProducts>
               <speciesReference species="Rap1nucRP3Gene" stoichiometry="1"/>
            </listOfProducts>
            <kineticLaw>
               <math xmlns="http://www.w3.org/1998/Math/MathML">
                  <apply>
                     <times/>
                     <ci>KARAP1NUC1_st</ci>
                     <ci>Rap1nuc</ci>
                     <ci>RP3Gene</ci>
                  </apply>
               </math>
               <listOfParameters>
                  <parameter id="KARAP1NUC1_st" value="1.2029e-006"/>
               </listOfParameters>
            </kineticLaw>
         </reaction>
         <reaction id="r24__Binding_of_1st_TF_Rap1_to_RP3Gene_b" reversible="false">
            <listOfReactants>
               <speciesReference species="Rap1nucRP3Gene" stoichiometry="1"/>
            </listOfReactants>
            <listOfProducts>
               <speciesReference species="Rap1nuc" stoichiometry="1"/>
               <speciesReference species="RP3Gene" stoichiometry="1"/>
            </listOfProducts>
            <kineticLaw>
               <math xmlns="http://www.w3.org/1998/Math/MathML">
                  <apply>
                     <times/>
                     <ci>KDRAP1NUC1_st</ci>
                     <ci>Rap1nucRP3Gene</ci>
                  </apply>
               </math>
               <listOfParameters>
                  <parameter id="KDRAP1NUC1_st" value="0.000144"/>
               </listOfParameters>
            </kineticLaw>
         </reaction>
         <reaction id="r25__Binding_of_2nd_TF_Rap1_to_Rap1__RP3Gene_f" reversible="false">
            <listOfReactants>
               <speciesReference species="Rap1nuc" stoichiometry="1"/>
               <speciesReference species="Rap1nucRP3Gene" stoichiometry="1"/>
            </listOfReactants>
            <listOfProducts>
               <speciesReference species="Rap1nuc2RP3Gene" stoichiometry="1"/>
            </listOfProducts>
            <kineticLaw>
               <math xmlns="http://www.w3.org/1998/Math/MathML">
                  <apply>
                     <times/>
                     <ci>KARAP1NUC2_st</ci>
                     <ci>Rap1nuc</ci>
                     <ci>Rap1nucRP3Gene</ci>
                  </apply>
               </math>
               <listOfParameters>
                  <parameter id="KARAP1NUC2_st" value="1.6123e-006"/>
               </listOfParameters>
            </kineticLaw>
         </reaction>
         <reaction id="r26__Binding_of_2nd_TF_Rap1_to_Rap1__RP3Gene_b" reversible="false">
            <listOfReactants>
               <speciesReference species="Rap1nuc2RP3Gene" stoichiometry="1"/>
            </listOfReactants>
            <listOfProducts>
               <speciesReference species="Rap1nuc" stoichiometry="1"/>
               <speciesReference species="Rap1nucRP3Gene" stoichiometry="1"/>
            </listOfProducts>
            <kineticLaw>
               <math xmlns="http://www.w3.org/1998/Math/MathML">
                  <apply>
                     <times/>
                     <ci>KDRAP1NUC2_st</ci>
                     <ci>Rap1nuc2RP3Gene</ci>
                  </apply>
               </math>
               <listOfParameters>
                  <parameter id="KDRAP1NUC2_st" value="0.00193"/>
               </listOfParameters>
            </kineticLaw>
         </reaction>
         <reaction id="r27__Binding_of_1st_Coactivator_Fhl1_to_Rap1_2__RP3Gene_f" reversible="false">
            <listOfReactants>
               <speciesReference species="Fhl1nuc" stoichiometry="1"/>
               <speciesReference species="Rap1nuc2RP3Gene" stoichiometry="1"/>
            </listOfReactants>
            <listOfProducts>
               <speciesReference species="Fhl1nucRap1nuc2RP3Gene" stoichiometry="1"/>
            </listOfProducts>
            <kineticLaw>
               <math xmlns="http://www.w3.org/1998/Math/MathML">
                  <apply>
                     <times/>
                     <ci>KAFHL1NUC_st</ci>
                     <ci>Fhl1nuc</ci>
                     <ci>Rap1nuc2RP3Gene</ci>
                  </apply>
               </math>
               <listOfParameters>
                  <parameter id="KAFHL1NUC_st" value="1.6123e-005"/>
               </listOfParameters>
            </kineticLaw>
         </reaction>
         <reaction id="r28__Binding_of_1st_Coactivator_Fhl1_to_Rap1_2__RP3Gene_b" reversible="false">
            <listOfReactants>
               <speciesReference species="Fhl1nucRap1nuc2RP3Gene" stoichiometry="1"/>
            </listOfReactants>
            <listOfProducts>
               <speciesReference species="Fhl1nuc" stoichiometry="1"/>
               <speciesReference species="Rap1nuc2RP3Gene" stoichiometry="1"/>
            </listOfProducts>
            <kineticLaw>
               <math xmlns="http://www.w3.org/1998/Math/MathML">
                  <apply>
                     <times/>
                     <ci>KDFHL1NUC_st</ci>
                     <ci>Fhl1nucRap1nuc2RP3Gene</ci>
                  </apply>
               </math>
               <listOfParameters>
                  <parameter id="KDFHL1NUC_st" value="0.00193"/>
               </listOfParameters>
            </kineticLaw>
         </reaction>
         <reaction id="r29__Binding_of_2nd_Coactivator_Ifh1_to_Fhl1__Rap1_2__RP3Gene_f" reversible="false">
            <listOfReactants>
               <speciesReference species="Ifh1nuc" stoichiometry="1"/>
               <speciesReference species="Fhl1nucRap1nuc2RP3Gene" stoichiometry="1"/>
            </listOfReactants>
            <listOfProducts>
               <speciesReference species="Ifh1nucFhl1nucRap1nuc2RP3Gene" stoichiometry="1"/>
            </listOfProducts>
            <kineticLaw>
               <math xmlns="http://www.w3.org/1998/Math/MathML">
                  <apply>
                     <times/>
                     <ci>KAIFH1NUC_st</ci>
                     <ci>Ifh1nuc</ci>
                     <ci>Fhl1nucRap1nuc2RP3Gene</ci>
                  </apply>
               </math>
               <listOfParameters>
                  <parameter id="KAIFH1NUC_st" value="4.8284e-005"/>
               </listOfParameters>
            </kineticLaw>
         </reaction>
         <reaction id="r30__Binding_of_2nd_Coactivator_Ifh1_to_Fhl1__Rap1_2__RP3Gene_b" reversible="false">
            <listOfReactants>
               <speciesReference species="Ifh1nucFhl1nucRap1nuc2RP3Gene" stoichiometry="1"/>
            </listOfReactants>
            <listOfProducts>
               <speciesReference species="Ifh1nuc" stoichiometry="1"/>
               <speciesReference species="Fhl1nucRap1nuc2RP3Gene" stoichiometry="1"/>
            </listOfProducts>
            <kineticLaw>
               <math xmlns="http://www.w3.org/1998/Math/MathML">
                  <apply>
                     <times/>
                     <ci>KDIFH1NUC_st</ci>
                     <ci>Ifh1nucFhl1nucRap1nuc2RP3Gene</ci>
                  </apply>
               </math>
               <listOfParameters>
                  <parameter id="KDIFH1NUC_st" value="0.00578"/>
               </listOfParameters>
            </kineticLaw>
         </reaction>
         <reaction id="r31__Inactivation_of_RP_Genes_f" reversible="false">
            <listOfReactants>
               <speciesReference species="RPGenes" stoichiometry="1"/>
            </listOfReactants>
            <listOfProducts>
               <speciesReference species="RPGenesin" stoichiometry="1"/>
            </listOfProducts>
            <kineticLaw>
               <math xmlns="http://www.w3.org/1998/Math/MathML">
                  <apply>
                     <times/>
                     <ci>KING_st</ci>
                     <ci>RPGenes</ci>
                  </apply>
               </math>
               <listOfParameters>
                  <parameter id="KING_st" value="0.000298"/>
               </listOfParameters>
            </kineticLaw>
         </reaction>
         <reaction id="r32__Inactivation_of_RP_Genes_b" reversible="false">
            <listOfReactants>
               <speciesReference species="RPGenesin" stoichiometry="1"/>
            </listOfReactants>
            <listOfProducts>
               <speciesReference species="RPGenes" stoichiometry="1"/>
            </listOfProducts>
            <kineticLaw>
               <math xmlns="http://www.w3.org/1998/Math/MathML">
                  <apply>
                     <times/>
                     <ci>KACTGIN_st</ci>
                     <ci>RPGenesin</ci>
                  </apply>
               </math>
               <listOfParameters>
                  <parameter id="KACTGIN_st" value="3.31e-005"/>
               </listOfParameters>
            </kineticLaw>
         </reaction>
         <reaction id="r33__Binding_of_1st_TF_Rap1_to_RPGenes_f" reversible="false">
            <listOfReactants>
               <speciesReference species="Rap1nuc" stoichiometry="1"/>
               <speciesReference species="RPGenes" stoichiometry="1"/>
            </listOfReactants>
            <listOfProducts>
               <speciesReference species="Rap1nucRPGenes" stoichiometry="1"/>
            </listOfProducts>
            <kineticLaw>
               <math xmlns="http://www.w3.org/1998/Math/MathML">
                  <apply>
                     <times/>
                     <ci>KARAP1NUC1_st</ci>
                     <ci>Rap1nuc</ci>
                     <ci>RPGenes</ci>
                  </apply>
               </math>
               <listOfParameters>
                  <parameter id="KARAP1NUC1_st" value="1.2029e-006"/>
               </listOfParameters>
            </kineticLaw>
         </reaction>
         <reaction id="r34__Binding_of_1st_TF_Rap1_to_RPGenes_b" reversible="false">
            <listOfReactants>
               <speciesReference species="Rap1nucRPGenes" stoichiometry="1"/>
            </listOfReactants>
            <listOfProducts>
               <speciesReference species="Rap1nuc" stoichiometry="1"/>
               <speciesReference species="RPGenes" stoichiometry="1"/>
            </listOfProducts>
            <kineticLaw>
               <math xmlns="http://www.w3.org/1998/Math/MathML">
                  <apply>
                     <times/>
                     <ci>KDRAP1NUC1_st</ci>
                     <ci>Rap1nucRPGenes</ci>
                  </apply>
               </math>
               <listOfParameters>
                  <parameter id="KDRAP1NUC1_st" value="0.000144"/>
               </listOfParameters>
            </kineticLaw>
         </reaction>
         <reaction id="r35__Binding_of_2nd_TF_Rap1_to_Rap1__RPGenes_f" reversible="false">
            <listOfReactants>
               <speciesReference species="Rap1nuc" stoichiometry="1"/>
               <speciesReference species="Rap1nucRPGenes" stoichiometry="1"/>
            </listOfReactants>
            <listOfProducts>
               <speciesReference species="Rap1nuc2RPGenes" stoichiometry="1"/>
            </listOfProducts>
            <kineticLaw>
               <math xmlns="http://www.w3.org/1998/Math/MathML">
                  <apply>
                     <times/>
                     <ci>KARAP1NUC2_st</ci>
                     <ci>Rap1nuc</ci>
                     <ci>Rap1nucRPGenes</ci>
                  </apply>
               </math>
               <listOfParameters>
                  <parameter id="KARAP1NUC2_st" value="1.6123e-006"/>
               </listOfParameters>
            </kineticLaw>
         </reaction>
         <reaction id="r36__Binding_of_2nd_TF_Rap1_to_Rap1__RPGenes_b" reversible="false">
            <listOfReactants>
               <speciesReference species="Rap1nuc2RPGenes" stoichiometry="1"/>
            </listOfReactants>
            <listOfProducts>
               <speciesReference species="Rap1nuc" stoichiometry="1"/>
               <speciesReference species="Rap1nucRPGenes" stoichiometry="1"/>
            </listOfProducts>
            <kineticLaw>
               <math xmlns="http://www.w3.org/1998/Math/MathML">
                  <apply>
                     <times/>
                     <ci>KDRAP1NUC2_st</ci>
                     <ci>Rap1nuc2RPGenes</ci>
                  </apply>
               </math>
               <listOfParameters>
                  <parameter id="KDRAP1NUC2_st" value="0.00193"/>
               </listOfParameters>
            </kineticLaw>
         </reaction>
         <reaction id="r37__Binding_of_1st_Coactivator_Fhl1_to_Rap1_2__RPGenes_f" reversible="false">
            <listOfReactants>
               <speciesReference species="Fhl1nuc" stoichiometry="1"/>
               <speciesReference species="Rap1nuc2RPGenes" stoichiometry="1"/>
            </listOfReactants>
            <listOfProducts>
               <speciesReference species="Fhl1nucRap1nuc2RPGenes" stoichiometry="1"/>
            </listOfProducts>
            <kineticLaw>
               <math xmlns="http://www.w3.org/1998/Math/MathML">
                  <apply>
                     <times/>
                     <ci>KAFHL1NUC_st</ci>
                     <ci>Fhl1nuc</ci>
                     <ci>Rap1nuc2RPGenes</ci>
                  </apply>
               </math>
               <listOfParameters>
                  <parameter id="KAFHL1NUC_st" value="1.6123e-005"/>
               </listOfParameters>
            </kineticLaw>
         </reaction>
         <reaction id="r38__Binding_of_1st_Coactivator_Fhl1_to_Rap1_2__RPGenes_b" reversible="false">
            <listOfReactants>
               <speciesReference species="Fhl1nucRap1nuc2RPGenes" stoichiometry="1"/>
            </listOfReactants>
            <listOfProducts>
               <speciesReference species="Fhl1nuc" stoichiometry="1"/>
               <speciesReference species="Rap1nuc2RPGenes" stoichiometry="1"/>
            </listOfProducts>
            <kineticLaw>
               <math xmlns="http://www.w3.org/1998/Math/MathML">
                  <apply>
                     <times/>
                     <ci>KDFHL1NUC_st</ci>
                     <ci>Fhl1nucRap1nuc2RPGenes</ci>
                  </apply>
               </math>
               <listOfParameters>
                  <parameter id="KDFHL1NUC_st" value="0.00193"/>
               </listOfParameters>
            </kineticLaw>
         </reaction>
         <reaction id="r39__Binding_of_2nd_Coactivator_Ifh1_to_Fhl1__Rap1_2__RPGenes_f" reversible="false">
            <listOfReactants>
               <speciesReference species="Ifh1nuc" stoichiometry="1"/>
               <speciesReference species="Fhl1nucRap1nuc2RPGenes" stoichiometry="1"/>
            </listOfReactants>
            <listOfProducts>
               <speciesReference species="Ifh1nucFhl1nucRap1nuc2RPGenes" stoichiometry="1"/>
            </listOfProducts>
            <kineticLaw>
               <math xmlns="http://www.w3.org/1998/Math/MathML">
                  <apply>
                     <times/>
                     <ci>KAIFH1NUC_st</ci>
                     <ci>Ifh1nuc</ci>
                     <ci>Fhl1nucRap1nuc2RPGenes</ci>
                  </apply>
               </math>
               <listOfParameters>
                  <parameter id="KAIFH1NUC_st" value="4.8284e-005"/>
               </listOfParameters>
            </kineticLaw>
         </reaction>
         <reaction id="r40__Binding_of_2nd_Coactivator_Ifh1_to_Fhl1__Rap1_2__RPGenes_b" reversible="false">
            <listOfReactants>
               <speciesReference species="Ifh1nucFhl1nucRap1nuc2RPGenes" stoichiometry="1"/>
            </listOfReactants>
            <listOfProducts>
               <speciesReference species="Ifh1nuc" stoichiometry="1"/>
               <speciesReference species="Fhl1nucRap1nuc2RPGenes" stoichiometry="1"/>
            </listOfProducts>
            <kineticLaw>
               <math xmlns="http://www.w3.org/1998/Math/MathML">
                  <apply>
                     <times/>
                     <ci>KDIFH1NUC_st</ci>
                     <ci>Ifh1nucFhl1nucRap1nuc2RPGenes</ci>
                  </apply>
               </math>
               <listOfParameters>
                  <parameter id="KDIFH1NUC_st" value="0.00578"/>
               </listOfParameters>
            </kineticLaw>
         </reaction>
         <reaction id="r41__RP1Gene_Transcription_1_f" reversible="false">
            <listOfReactants>
               <speciesReference species="Rap1nuc2RP1Gene" stoichiometry="1"/>
               <speciesReference species="RNAPol2" stoichiometry="1"/>
            </listOfReactants>
            <listOfProducts>
               <speciesReference species="RP1mRNA" stoichiometry="1"/>
               <speciesReference species="RNAPol2" stoichiometry="1"/>
               <speciesReference species="Rap1nuc2RP1Gene" stoichiometry="1"/>
            </listOfProducts>
            <kineticLaw>
               <math xmlns="http://www.w3.org/1998/Math/MathML">
                  <apply>
                     <times/>
                     <ci>KTC_ETATCA_st</ci>
                     <ci>Rap1nuc2RP1Gene</ci>
                     <ci>RNAPol2</ci>
                  </apply>
               </math>
               <listOfParameters>
                  <parameter id="KTC_ETATCA_st" value="6.8082e-007"/>
               </listOfParameters>
            </kineticLaw>
         </reaction>
         <reaction id="r42__RP1Gene_Transcription_2_f" reversible="false">
            <listOfReactants>
               <speciesReference species="Fhl1nucRap1nuc2RP1Gene" stoichiometry="1"/>
               <speciesReference species="RNAPol2" stoichiometry="1"/>
            </listOfReactants>
            <listOfProducts>
               <speciesReference species="RP1mRNA" stoichiometry="1"/>
               <speciesReference species="RNAPol2" stoichiometry="1"/>
               <speciesReference species="Fhl1nucRap1nuc2RP1Gene" stoichiometry="1"/>
            </listOfProducts>
            <kineticLaw>
               <math xmlns="http://www.w3.org/1998/Math/MathML">
                  <apply>
                     <times/>
                     <ci>ETATCB_KTC_st</ci>
                     <ci>Fhl1nucRap1nuc2RP1Gene</ci>
                     <ci>RNAPol2</ci>
                  </apply>
               </math>
               <listOfParameters>
                  <parameter id="ETATCB_KTC_st" value="0"/>
               </listOfParameters>
            </kineticLaw>
         </reaction>
         <reaction id="r43__RP1Gene_Transcription_3_f" reversible="false">
            <listOfReactants>
               <speciesReference species="Ifh1nucFhl1nucRap1nuc2RP1Gene" stoichiometry="1"/>
               <speciesReference species="RNAPol2" stoichiometry="1"/>
            </listOfReactants>
            <listOfProducts>
               <speciesReference species="RP1mRNA" stoichiometry="1"/>
               <speciesReference species="RNAPol2" stoichiometry="1"/>
               <speciesReference species="Ifh1nucFhl1nucRap1nuc2RP1Gene" stoichiometry="1"/>
            </listOfProducts>
            <kineticLaw>
               <math xmlns="http://www.w3.org/1998/Math/MathML">
                  <apply>
                     <times/>
                     <ci>ETATCC_KTC_st</ci>
                     <ci>Ifh1nucFhl1nucRap1nuc2RP1Gene</ci>
                     <ci>RNAPol2</ci>
                  </apply>
               </math>
               <listOfParameters>
                  <parameter id="ETATCC_KTC_st" value="1.3616e-005"/>
               </listOfParameters>
            </kineticLaw>
         </reaction>
         <reaction id="r44__RP2Gene_Transcription_1_f" reversible="false">
            <listOfReactants>
               <speciesReference species="Rap1nuc2RP2Gene" stoichiometry="1"/>
               <speciesReference species="RNAPol2" stoichiometry="1"/>
            </listOfReactants>
            <listOfProducts>
               <speciesReference species="RP2mRNA" stoichiometry="1"/>
               <speciesReference species="RNAPol2" stoichiometry="1"/>
               <speciesReference species="Rap1nuc2RP2Gene" stoichiometry="1"/>
            </listOfProducts>
            <kineticLaw>
               <math xmlns="http://www.w3.org/1998/Math/MathML">
                  <apply>
                     <times/>
                     <ci>ETATCA_KTC_st</ci>
                     <ci>Rap1nuc2RP2Gene</ci>
                     <ci>RNAPol2</ci>
                  </apply>
               </math>
               <listOfParameters>
                  <parameter id="ETATCA_KTC_st" value="6.8082e-007"/>
               </listOfParameters>
            </kineticLaw>
         </reaction>
         <reaction id="r45__RP2Gene_Transcription_2_f" reversible="false">
            <listOfReactants>
               <speciesReference species="Fhl1nucRap1nuc2RP2Gene" stoichiometry="1"/>
               <speciesReference species="RNAPol2" stoichiometry="1"/>
            </listOfReactants>
            <listOfProducts>
               <speciesReference species="RP2mRNA" stoichiometry="1"/>
               <speciesReference species="RNAPol2" stoichiometry="1"/>
               <speciesReference species="Fhl1nucRap1nuc2RP2Gene" stoichiometry="1"/>
            </listOfProducts>
            <kineticLaw>
               <math xmlns="http://www.w3.org/1998/Math/MathML">
                  <apply>
                     <times/>
                     <ci>ETATCB_KTC_st</ci>
                     <ci>Fhl1nucRap1nuc2RP2Gene</ci>
                     <ci>RNAPol2</ci>
                  </apply>
               </math>
               <listOfParameters>
                  <parameter id="ETATCB_KTC_st" value="0"/>
               </listOfParameters>
            </kineticLaw>
         </reaction>
         <reaction id="r46__RP2Gene_Transcription_3_f" reversible="false">
            <listOfReactants>
               <speciesReference species="Ifh1nucFhl1nucRap1nuc2RP2Gene" stoichiometry="1"/>
               <speciesReference species="RNAPol2" stoichiometry="1"/>
            </listOfReactants>
            <listOfProducts>
               <speciesReference species="RP2mRNA" stoichiometry="1"/>
               <speciesReference species="RNAPol2" stoichiometry="1"/>
               <speciesReference species="Ifh1nucFhl1nucRap1nuc2RP2Gene" stoichiometry="1"/>
            </listOfProducts>
            <kineticLaw>
               <math xmlns="http://www.w3.org/1998/Math/MathML">
                  <apply>
                     <times/>
                     <ci>ETATCC_KTC_st</ci>
                     <ci>Ifh1nucFhl1nucRap1nuc2RP2Gene</ci>
                     <ci>RNAPol2</ci>
                  </apply>
               </math>
               <listOfParameters>
                  <parameter id="ETATCC_KTC_st" value="1.3616e-005"/>
               </listOfParameters>
            </kineticLaw>
         </reaction>
         <reaction id="r47__RP3Gene_Transcription_1_f" reversible="false">
            <listOfReactants>
               <speciesReference species="Rap1nuc2RP3Gene" stoichiometry="1"/>
               <speciesReference species="RNAPol2" stoichiometry="1"/>
            </listOfReactants>
            <listOfProducts>
               <speciesReference species="RP3mRNA" stoichiometry="1"/>
               <speciesReference species="RNAPol2" stoichiometry="1"/>
               <speciesReference species="Rap1nuc2RP3Gene" stoichiometry="1"/>
            </listOfProducts>
            <kineticLaw>
               <math xmlns="http://www.w3.org/1998/Math/MathML">
                  <apply>
                     <times/>
                     <ci>ETATCA_KTC_st</ci>
                     <ci>Rap1nuc2RP3Gene</ci>
                     <ci>RNAPol2</ci>
                  </apply>
               </math>
               <listOfParameters>
                  <parameter id="ETATCA_KTC_st" value="6.8082e-007"/>
               </listOfParameters>
            </kineticLaw>
         </reaction>
         <reaction id="r48__RP3Gene_Transcription_2_f" reversible="false">
            <listOfReactants>
               <speciesReference species="Fhl1nucRap1nuc2RP3Gene" stoichiometry="1"/>
               <speciesReference species="RNAPol2" stoichiometry="1"/>
            </listOfReactants>
            <listOfProducts>
               <speciesReference species="RP3mRNA" stoichiometry="1"/>
               <speciesReference species="RNAPol2" stoichiometry="1"/>
               <speciesReference species="Fhl1nucRap1nuc2RP3Gene" stoichiometry="1"/>
            </listOfProducts>
            <kineticLaw>
               <math xmlns="http://www.w3.org/1998/Math/MathML">
                  <apply>
                     <times/>
                     <ci>ETATCB_KTC_st</ci>
                     <ci>Fhl1nucRap1nuc2RP3Gene</ci>
                     <ci>RNAPol2</ci>
                  </apply>
               </math>
               <listOfParameters>
                  <parameter id="ETATCB_KTC_st" value="0"/>
               </listOfParameters>
            </kineticLaw>
         </reaction>
         <reaction id="r49__RP3Gene_Transcription_3_f" reversible="false">
            <listOfReactants>
               <speciesReference species="Ifh1nucFhl1nucRap1nuc2RP3Gene" stoichiometry="1"/>
               <speciesReference species="RNAPol2" stoichiometry="1"/>
            </listOfReactants>
            <listOfProducts>
               <speciesReference species="RP3mRNA" stoichiometry="1"/>
               <speciesReference species="RNAPol2" stoichiometry="1"/>
               <speciesReference species="Ifh1nucFhl1nucRap1nuc2RP3Gene" stoichiometry="1"/>
            </listOfProducts>
            <kineticLaw>
               <math xmlns="http://www.w3.org/1998/Math/MathML">
                  <apply>
                     <times/>
                     <ci>ETATCC_KTC_st</ci>
                     <ci>Ifh1nucFhl1nucRap1nuc2RP3Gene</ci>
                     <ci>RNAPol2</ci>
                  </apply>
               </math>
               <listOfParameters>
                  <parameter id="ETATCC_KTC_st" value="1.3616e-005"/>
               </listOfParameters>
            </kineticLaw>
         </reaction>
         <reaction id="r50__RP1mRNA_Degradation_f" reversible="false">
            <listOfReactants>
               <speciesReference species="RP1mRNA" stoichiometry="1"/>
            </listOfReactants>
            <listOfProducts>
               <speciesReference species="RP1mRNAdeg" stoichiometry="1"/>
            </listOfProducts>
            <kineticLaw>
               <math xmlns="http://www.w3.org/1998/Math/MathML">
                  <apply>
                     <times/>
                     <ci>KDEGRPMRNA_st</ci>
                     <ci>RP1mRNA</ci>
                  </apply>
               </math>
               <listOfParameters>
                  <parameter id="KDEGRPMRNA_st" value="0.00116"/>
               </listOfParameters>
            </kineticLaw>
         </reaction>
         <reaction id="r51__RP2mRNA_Degradation_f" reversible="false">
            <listOfReactants>
               <speciesReference species="RP2mRNA" stoichiometry="1"/>
            </listOfReactants>
            <listOfProducts>
               <speciesReference species="RP2mRNAdeg" stoichiometry="1"/>
            </listOfProducts>
            <kineticLaw>
               <math xmlns="http://www.w3.org/1998/Math/MathML">
                  <apply>
                     <times/>
                     <ci>KDEGRPMRNA_st</ci>
                     <ci>RP2mRNA</ci>
                  </apply>
               </math>
               <listOfParameters>
                  <parameter id="KDEGRPMRNA_st" value="0.00116"/>
               </listOfParameters>
            </kineticLaw>
         </reaction>
         <reaction id="r52__RP3mRNA_Degradation_f" reversible="false">
            <listOfReactants>
               <speciesReference species="RP3mRNA" stoichiometry="1"/>
            </listOfReactants>
            <listOfProducts>
               <speciesReference species="RP3mRNAdeg" stoichiometry="1"/>
            </listOfProducts>
            <kineticLaw>
               <math xmlns="http://www.w3.org/1998/Math/MathML">
                  <apply>
                     <times/>
                     <ci>KDEGRPMRNA_st</ci>
                     <ci>RP3mRNA</ci>
                  </apply>
               </math>
               <listOfParameters>
                  <parameter id="KDEGRPMRNA_st" value="0.00116"/>
               </listOfParameters>
            </kineticLaw>
         </reaction>
         <reaction id="r53__Binding_of_1st_TF_Rap1_to_Rap1TargGene_f" reversible="false">
            <listOfReactants>
               <speciesReference species="Rap1nuc" stoichiometry="1"/>
               <speciesReference species="Rap1TargGene" stoichiometry="1"/>
            </listOfReactants>
            <listOfProducts>
               <speciesReference species="Rap1nucRap1TargGene" stoichiometry="1"/>
            </listOfProducts>
            <kineticLaw>
               <math xmlns="http://www.w3.org/1998/Math/MathML">
                  <apply>
                     <times/>
                     <ci>KARAP1NUC1_st</ci>
                     <ci>Rap1nuc</ci>
                     <ci>Rap1TargGene</ci>
                  </apply>
               </math>
               <listOfParameters>
                  <parameter id="KARAP1NUC1_st" value="1.2029e-006"/>
               </listOfParameters>
            </kineticLaw>
         </reaction>
         <reaction id="r54__Binding_of_1st_TF_Rap1_to_Rap1TargGene_b" reversible="false">
            <listOfReactants>
               <speciesReference species="Rap1nucRap1TargGene" stoichiometry="1"/>
            </listOfReactants>
            <listOfProducts>
               <speciesReference species="Rap1nuc" stoichiometry="1"/>
               <speciesReference species="Rap1TargGene" stoichiometry="1"/>
            </listOfProducts>
            <kineticLaw>
               <math xmlns="http://www.w3.org/1998/Math/MathML">
                  <apply>
                     <times/>
                     <ci>KDRAP1NUC1_st</ci>
                     <ci>Rap1nucRap1TargGene</ci>
                  </apply>
               </math>
               <listOfParameters>
                  <parameter id="KDRAP1NUC1_st" value="0.000144"/>
               </listOfParameters>
            </kineticLaw>
         </reaction>
         <reaction id="r55__Binding_of_2nd_TF_Rap1_to_Rap1__Rap1TargGene_f" reversible="false">
            <listOfReactants>
               <speciesReference species="Rap1nuc" stoichiometry="1"/>
               <speciesReference species="Rap1nucRap1TargGene" stoichiometry="1"/>
            </listOfReactants>
            <listOfProducts>
               <speciesReference species="Rap1nuc2Rap1TargGene" stoichiometry="1"/>
            </listOfProducts>
            <kineticLaw>
               <math xmlns="http://www.w3.org/1998/Math/MathML">
                  <apply>
                     <times/>
                     <ci>KARAP1NUC2_st</ci>
                     <ci>Rap1nuc</ci>
                     <ci>Rap1nucRap1TargGene</ci>
                  </apply>
               </math>
               <listOfParameters>
                  <parameter id="KARAP1NUC2_st" value="1.6123e-006"/>
               </listOfParameters>
            </kineticLaw>
         </reaction>
         <reaction id="r56__Binding_of_2nd_TF_Rap1_to_Rap1__Rap1TargGene_b" reversible="false">
            <listOfReactants>
               <speciesReference species="Rap1nuc2Rap1TargGene" stoichiometry="1"/>
            </listOfReactants>
            <listOfProducts>
               <speciesReference species="Rap1nuc" stoichiometry="1"/>
               <speciesReference species="Rap1nucRap1TargGene" stoichiometry="1"/>
            </listOfProducts>
            <kineticLaw>
               <math xmlns="http://www.w3.org/1998/Math/MathML">
                  <apply>
                     <times/>
                     <ci>KDRAP1NUC2_st</ci>
                     <ci>Rap1nuc2Rap1TargGene</ci>
                  </apply>
               </math>
               <listOfParameters>
                  <parameter id="KDRAP1NUC2_st" value="0.00193"/>
               </listOfParameters>
            </kineticLaw>
         </reaction>
         <reaction id="r57__RAP1_Transcription_f" reversible="false">
            <listOfReactants>
               <speciesReference species="RAP1Gene" stoichiometry="1"/>
            </listOfReactants>
            <listOfProducts>
               <speciesReference species="RAP1mRNA" stoichiometry="1"/>
               <speciesReference species="RAP1Gene" stoichiometry="1"/>
            </listOfProducts>
            <kineticLaw>
               <math xmlns="http://www.w3.org/1998/Math/MathML">
                  <apply>
                     <times/>
                     <ci>KTCRAP1MRNA_st</ci>
                     <ci>RAP1Gene</ci>
                  </apply>
               </math>
               <listOfParameters>
                  <parameter id="KTCRAP1MRNA_st" value="0.000866"/>
               </listOfParameters>
            </kineticLaw>
         </reaction>
         <reaction id="r58__FHL1_Transcription_f" reversible="false">
            <listOfReactants>
               <speciesReference species="FHL1Gene" stoichiometry="1"/>
            </listOfReactants>
            <listOfProducts>
               <speciesReference species="FHL1Gene" stoichiometry="1"/>
               <speciesReference species="FHL1mRNA" stoichiometry="1"/>
            </listOfProducts>
            <kineticLaw>
               <math xmlns="http://www.w3.org/1998/Math/MathML">
                  <apply>
                     <times/>
                     <ci>KTCFHL1MRNA_st</ci>
                     <ci>FHL1Gene</ci>
                  </apply>
               </math>
               <listOfParameters>
                  <parameter id="KTCFHL1MRNA_st" value="0.000462"/>
               </listOfParameters>
            </kineticLaw>
         </reaction>
         <reaction id="r59__IFH1_Transcription_f" reversible="false">
            <listOfReactants>
               <speciesReference species="IFH1Gene" stoichiometry="1"/>
            </listOfReactants>
            <listOfProducts>
               <speciesReference species="IFH1Gene" stoichiometry="1"/>
               <speciesReference species="IFH1mRNA" stoichiometry="1"/>
            </listOfProducts>
            <kineticLaw>
               <math xmlns="http://www.w3.org/1998/Math/MathML">
                  <apply>
                     <times/>
                     <ci>KTCIFH1MRNA_st</ci>
                     <ci>IFH1Gene</ci>
                  </apply>
               </math>
               <listOfParameters>
                  <parameter id="KTCIFH1MRNA_st" value="0.000481"/>
               </listOfParameters>
            </kineticLaw>
         </reaction>
         <reaction id="r60__RAP1mRNA_Translation_f" reversible="false">
            <listOfReactants>
               <speciesReference species="RAP1mRNA" stoichiometry="1"/>
               <speciesReference species="Ribosome" stoichiometry="1"/>
            </listOfReactants>
            <listOfProducts>
               <speciesReference species="Rap1nuc" stoichiometry="1"/>
               <speciesReference species="Ribosome" stoichiometry="1"/>
               <speciesReference species="RAP1mRNA" stoichiometry="1"/>
            </listOfProducts>
            <kineticLaw>
               <math xmlns="http://www.w3.org/1998/Math/MathML">
                  <apply>
                     <times/>
                     <ci>KTLRAP1MRNA_st</ci>
                     <ci>RAP1mRNA</ci>
                     <ci>Ribosome</ci>
                  </apply>
               </math>
               <listOfParameters>
                  <parameter id="KTLRAP1MRNA_st" value="1.2363e-005"/>
               </listOfParameters>
            </kineticLaw>
         </reaction>
         <reaction id="r61__FHL1mRNA_Translation_f" reversible="false">
            <listOfReactants>
               <speciesReference species="FHL1mRNA" stoichiometry="1"/>
               <speciesReference species="Ribosome" stoichiometry="1"/>
            </listOfReactants>
            <listOfProducts>
               <speciesReference species="Fhl1nuc" stoichiometry="1"/>
               <speciesReference species="Ribosome" stoichiometry="1"/>
               <speciesReference species="FHL1mRNA" stoichiometry="1"/>
            </listOfProducts>
            <kineticLaw>
               <math xmlns="http://www.w3.org/1998/Math/MathML">
                  <apply>
                     <times/>
                     <ci>KTLFHL1MRNA_st</ci>
                     <ci>FHL1mRNA</ci>
                     <ci>Ribosome</ci>
                  </apply>
               </math>
               <listOfParameters>
                  <parameter id="KTLFHL1MRNA_st" value="1.3616e-006"/>
               </listOfParameters>
            </kineticLaw>
         </reaction>
         <reaction id="r62__IFH1mRNA_Translation_f" reversible="false">
            <listOfReactants>
               <speciesReference species="IFH1mRNA" stoichiometry="1"/>
               <speciesReference species="Ribosome" stoichiometry="1"/>
            </listOfReactants>
            <listOfProducts>
               <speciesReference species="Ifh1nuc" stoichiometry="1"/>
               <speciesReference species="Ribosome" stoichiometry="1"/>
               <speciesReference species="IFH1mRNA" stoichiometry="1"/>
            </listOfProducts>
            <kineticLaw>
               <math xmlns="http://www.w3.org/1998/Math/MathML">
                  <apply>
                     <times/>
                     <ci>KTLIFH1MRNA_st</ci>
                     <ci>IFH1mRNA</ci>
                     <ci>Ribosome</ci>
                  </apply>
               </math>
               <listOfParameters>
                  <parameter id="KTLIFH1MRNA_st" value="1.1862e-006"/>
               </listOfParameters>
            </kineticLaw>
         </reaction>
         <reaction id="r63__RAP1mRNA_Degradation_f" reversible="false">
            <listOfReactants>
               <speciesReference species="RAP1mRNA" stoichiometry="1"/>
            </listOfReactants>
            <listOfProducts>
               <speciesReference species="RAP1mRNAdeg" stoichiometry="1"/>
            </listOfProducts>
            <kineticLaw>
               <math xmlns="http://www.w3.org/1998/Math/MathML">
                  <apply>
                     <times/>
                     <ci>KDEGRAP1MRNA_st</ci>
                     <ci>RAP1mRNA</ci>
                  </apply>
               </math>
               <listOfParameters>
                  <parameter id="KDEGRAP1MRNA_st" value="0.000963"/>
               </listOfParameters>
            </kineticLaw>
         </reaction>
         <reaction id="r64__FHL1mRNA_Degradation_f" reversible="false">
            <listOfReactants>
               <speciesReference species="FHL1mRNA" stoichiometry="1"/>
            </listOfReactants>
            <listOfProducts>
               <speciesReference species="FHL1mRNAdeg" stoichiometry="1"/>
            </listOfProducts>
            <kineticLaw>
               <math xmlns="http://www.w3.org/1998/Math/MathML">
                  <apply>
                     <times/>
                     <ci>KDEGFHL1MRNA_st</ci>
                     <ci>FHL1mRNA</ci>
                  </apply>
               </math>
               <listOfParameters>
                  <parameter id="KDEGFHL1MRNA_st" value="0.00077"/>
               </listOfParameters>
            </kineticLaw>
         </reaction>
         <reaction id="r65__IFH1mRNA_Degradation_f" reversible="false">
            <listOfReactants>
               <speciesReference species="IFH1mRNA" stoichiometry="1"/>
            </listOfReactants>
            <listOfProducts>
               <speciesReference species="IFH1mRNAdeg" stoichiometry="1"/>
            </listOfProducts>
            <kineticLaw>
               <math xmlns="http://www.w3.org/1998/Math/MathML">
                  <apply>
                     <times/>
                     <ci>KDEGIFH1MRNA_st</ci>
                     <ci>IFH1mRNA</ci>
                  </apply>
               </math>
               <listOfParameters>
                  <parameter id="KDEGIFH1MRNA_st" value="0.000481"/>
               </listOfParameters>
            </kineticLaw>
         </reaction>
         <reaction id="r66__Rap1_Degradation_f" reversible="false">
            <listOfReactants>
               <speciesReference species="Rap1nuc" stoichiometry="1"/>
            </listOfReactants>
            <listOfProducts>
               <speciesReference species="Rap1deg" stoichiometry="1"/>
            </listOfProducts>
            <kineticLaw>
               <math xmlns="http://www.w3.org/1998/Math/MathML">
                  <apply>
                     <times/>
                     <ci>KDEGRAP1_st</ci>
                     <ci>Rap1nuc</ci>
                  </apply>
               </math>
               <listOfParameters>
                  <parameter id="KDEGRAP1_st" value="0.000275"/>
               </listOfParameters>
            </kineticLaw>
         </reaction>
         <reaction id="r67__Fhl1_Degradation_f" reversible="false">
            <listOfReactants>
               <speciesReference species="Fhl1nuc" stoichiometry="1"/>
            </listOfReactants>
            <listOfProducts>
               <speciesReference species="Fhl1deg" stoichiometry="1"/>
            </listOfProducts>
            <kineticLaw>
               <math xmlns="http://www.w3.org/1998/Math/MathML">
                  <apply>
                     <times/>
                     <ci>KDEGFHL1_st</ci>
                     <ci>Fhl1nuc</ci>
                  </apply>
               </math>
               <listOfParameters>
                  <parameter id="KDEGFHL1_st" value="0.000289"/>
               </listOfParameters>
            </kineticLaw>
         </reaction>
         <reaction id="r68__Ifh1_Degradation_f" reversible="false">
            <listOfReactants>
               <speciesReference species="Ifh1nuc" stoichiometry="1"/>
            </listOfReactants>
            <listOfProducts>
               <speciesReference species="Ifh1deg" stoichiometry="1"/>
            </listOfProducts>
            <kineticLaw>
               <math xmlns="http://www.w3.org/1998/Math/MathML">
                  <apply>
                     <times/>
                     <ci>KDEGIFH1_st</ci>
                     <ci>Ifh1nuc</ci>
                  </apply>
               </math>
               <listOfParameters>
                  <parameter id="KDEGIFH1_st" value="0.000186"/>
               </listOfParameters>
            </kineticLaw>
         </reaction>
         <reaction id="r69_Ifh1_Degradation_in_Gene1_complex_f" reversible="false">
            <listOfReactants>
               <speciesReference species="Ifh1nucFhl1nucRap1nuc2RP1Gene" stoichiometry="1"/>
            </listOfReactants>
            <listOfProducts>
               <speciesReference species="Ifh1deg" stoichiometry="1"/>
               <speciesReference species="Fhl1nucRap1nuc2RP1Gene" stoichiometry="1"/>
            </listOfProducts>
            <kineticLaw>
               <math xmlns="http://www.w3.org/1998/Math/MathML">
                  <apply>
                     <times/>
                     <ci>KDEGIFH1_st</ci>
                     <ci>Ifh1nucFhl1nucRap1nuc2RP1Gene</ci>
                  </apply>
               </math>
               <listOfParameters>
                  <parameter id="KDEGIFH1_st" value="0.000186"/>
               </listOfParameters>
            </kineticLaw>
         </reaction>
         <reaction id="r70_Ifh1_Degradation_in_Gene2_complex_f" reversible="false">
            <listOfReactants>
               <speciesReference species="Ifh1nucFhl1nucRap1nuc2RP2Gene" stoichiometry="1"/>
            </listOfReactants>
            <listOfProducts>
               <speciesReference species="Ifh1deg" stoichiometry="1"/>
               <speciesReference species="Fhl1nucRap1nuc2RP2Gene" stoichiometry="1"/>
            </listOfProducts>
            <kineticLaw>
               <math xmlns="http://www.w3.org/1998/Math/MathML">
                  <apply>
                     <times/>
                     <ci>KDEGIFH1_st</ci>
                     <ci>Ifh1nucFhl1nucRap1nuc2RP2Gene</ci>
                  </apply>
               </math>
               <listOfParameters>
                  <parameter id="KDEGIFH1_st" value="0.000186"/>
               </listOfParameters>
            </kineticLaw>
         </reaction>
         <reaction id="r71_Ifh1_Degradation_in_Gene3_complex_f" reversible="false">
            <listOfReactants>
               <speciesReference species="Ifh1nucFhl1nucRap1nuc2RP3Gene" stoichiometry="1"/>
            </listOfReactants>
            <listOfProducts>
               <speciesReference species="Ifh1deg" stoichiometry="1"/>
               <speciesReference species="Fhl1nucRap1nuc2RP3Gene" stoichiometry="1"/>
            </listOfProducts>
            <kineticLaw>
               <math xmlns="http://www.w3.org/1998/Math/MathML">
                  <apply>
                     <times/>
                     <ci>KDEGIFH1_st</ci>
                     <ci>Ifh1nucFhl1nucRap1nuc2RP3Gene</ci>
                  </apply>
               </math>
               <listOfParameters>
                  <parameter id="KDEGIFH1_st" value="0.000186"/>
               </listOfParameters>
            </kineticLaw>
         </reaction>
         <reaction id="r72_Ifh1_Degradation_in_Genes_complex_f" reversible="false">
            <listOfReactants>
               <speciesReference species="Ifh1nucFhl1nucRap1nuc2RPGenes" stoichiometry="1"/>
            </listOfReactants>
            <listOfProducts>
               <speciesReference species="Ifh1deg" stoichiometry="1"/>
               <speciesReference species="Fhl1nucRap1nuc2RPGenes" stoichiometry="1"/>
            </listOfProducts>
            <kineticLaw>
               <math xmlns="http://www.w3.org/1998/Math/MathML">
                  <apply>
                     <times/>
                     <ci>KDEGIFH1_st</ci>
                     <ci>Ifh1nucFhl1nucRap1nuc2RPGenes</ci>
                  </apply>
               </math>
               <listOfParameters>
                  <parameter id="KDEGIFH1_st" value="0.000186"/>
               </listOfParameters>
            </kineticLaw>
         </reaction>
         <reaction id="r73_Fhl1_Degradation_in_Gene1_complex_f" reversible="false">
            <listOfReactants>
               <speciesReference species="Fhl1nucRap1nuc2RP1Gene" stoichiometry="1"/>
            </listOfReactants>
            <listOfProducts>
               <speciesReference species="Fhl1deg" stoichiometry="1"/>
               <speciesReference species="Rap1nuc2RP1Gene" stoichiometry="1"/>
            </listOfProducts>
            <kineticLaw>
               <math xmlns="http://www.w3.org/1998/Math/MathML">
                  <apply>
                     <times/>
                     <ci>KDEGFHL1_st</ci>
                     <ci>Fhl1nucRap1nuc2RP1Gene</ci>
                  </apply>
               </math>
               <listOfParameters>
                  <parameter id="KDEGFHL1_st" value="0.000289"/>
               </listOfParameters>
            </kineticLaw>
         </reaction>
         <reaction id="r74_Fhl1_Degradation_in_Gene2_complex_f" reversible="false">
            <listOfReactants>
               <speciesReference species="Fhl1nucRap1nuc2RP2Gene" stoichiometry="1"/>
            </listOfReactants>
            <listOfProducts>
               <speciesReference species="Fhl1deg" stoichiometry="1"/>
               <speciesReference species="Rap1nuc2RP2Gene" stoichiometry="1"/>
            </listOfProducts>
            <kineticLaw>
               <math xmlns="http://www.w3.org/1998/Math/MathML">
                  <apply>
                     <times/>
                     <ci>KDEGFHL1_st</ci>
                     <ci>Fhl1nucRap1nuc2RP2Gene</ci>
                  </apply>
               </math>
               <listOfParameters>
                  <parameter id="KDEGFHL1_st" value="0.000289"/>
               </listOfParameters>
            </kineticLaw>
         </reaction>
         <reaction id="r75_Fhl1_Degradation_in_Gene3_complex_f" reversible="false">
            <listOfReactants>
               <speciesReference species="Fhl1nucRap1nuc2RP3Gene" stoichiometry="1"/>
            </listOfReactants>
            <listOfProducts>
               <speciesReference species="Fhl1deg" stoichiometry="1"/>
               <speciesReference species="Rap1nuc2RP3Gene" stoichiometry="1"/>
            </listOfProducts>
            <kineticLaw>
               <math xmlns="http://www.w3.org/1998/Math/MathML">
                  <apply>
                     <times/>
                     <ci>KDEGFHL1_st</ci>
                     <ci>Fhl1nucRap1nuc2RP3Gene</ci>
                  </apply>
               </math>
               <listOfParameters>
                  <parameter id="KDEGFHL1_st" value="0.000289"/>
               </listOfParameters>
            </kineticLaw>
         </reaction>
         <reaction id="r76_Fhl1_Degradation_in_Genes_complex_f" reversible="false">
            <listOfReactants>
               <speciesReference species="Fhl1nucRap1nuc2RPGenes" stoichiometry="1"/>
            </listOfReactants>
            <listOfProducts>
               <speciesReference species="Fhl1deg" stoichiometry="1"/>
               <speciesReference species="Rap1nuc2RPGenes" stoichiometry="1"/>
            </listOfProducts>
            <kineticLaw>
               <math xmlns="http://www.w3.org/1998/Math/MathML">
                  <apply>
                     <times/>
                     <ci>KDEGFHL1_st</ci>
                     <ci>Fhl1nucRap1nuc2RPGenes</ci>
                  </apply>
               </math>
               <listOfParameters>
                  <parameter id="KDEGFHL1_st" value="0.000289"/>
               </listOfParameters>
            </kineticLaw>
         </reaction>
         <reaction id="r77_Rap1_2_Degradation_in_Gene1_complex_f" reversible="false">
            <listOfReactants>
               <speciesReference species="Rap1nuc2RP1Gene" stoichiometry="1"/>
            </listOfReactants>
            <listOfProducts>
               <speciesReference species="Rap1deg" stoichiometry="1"/>
               <speciesReference species="Rap1nucRP1Gene" stoichiometry="1"/>
            </listOfProducts>
            <kineticLaw>
               <math xmlns="http://www.w3.org/1998/Math/MathML">
                  <apply>
                     <times/>
                     <ci>KDEGRAP1_st</ci>
                     <ci>Rap1nuc2RP1Gene</ci>
                  </apply>
               </math>
               <listOfParameters>
                  <parameter id="KDEGRAP1_st" value="0.000275"/>
               </listOfParameters>
            </kineticLaw>
         </reaction>
         <reaction id="r78_Rap1_2_Degradation_in_Gene2_complex_f" reversible="false">
            <listOfReactants>
               <speciesReference species="Rap1nuc2RP2Gene" stoichiometry="1"/>
            </listOfReactants>
            <listOfProducts>
               <speciesReference species="Rap1deg" stoichiometry="1"/>
               <speciesReference species="Rap1nucRP2Gene" stoichiometry="1"/>
            </listOfProducts>
            <kineticLaw>
               <math xmlns="http://www.w3.org/1998/Math/MathML">
                  <apply>
                     <times/>
                     <ci>KDEGRAP1_st</ci>
                     <ci>Rap1nuc2RP2Gene</ci>
                  </apply>
               </math>
               <listOfParameters>
                  <parameter id="KDEGRAP1_st" value="0.000275"/>
               </listOfParameters>
            </kineticLaw>
         </reaction>
         <reaction id="r79_Rap1_2_Degradation_in_Gene3_complex_f" reversible="false">
            <listOfReactants>
               <speciesReference species="Rap1nuc2RP3Gene" stoichiometry="1"/>
            </listOfReactants>
            <listOfProducts>
               <speciesReference species="Rap1deg" stoichiometry="1"/>
               <speciesReference species="Rap1nucRP3Gene" stoichiometry="1"/>
            </listOfProducts>
            <kineticLaw>
               <math xmlns="http://www.w3.org/1998/Math/MathML">
                  <apply>
                     <times/>
                     <ci>KDEGRAP1_st</ci>
                     <ci>Rap1nuc2RP3Gene</ci>
                  </apply>
               </math>
               <listOfParameters>
                  <parameter id="KDEGRAP1_st" value="0.000275"/>
               </listOfParameters>
            </kineticLaw>
         </reaction>
         <reaction id="r80_Rap1_2_Degradation_in_Genes_complex_f" reversible="false">
            <listOfReactants>
               <speciesReference species="Rap1nuc2RPGenes" stoichiometry="1"/>
            </listOfReactants>
            <listOfProducts>
               <speciesReference species="Rap1deg" stoichiometry="1"/>
               <speciesReference species="Rap1nucRPGenes" stoichiometry="1"/>
            </listOfProducts>
            <kineticLaw>
               <math xmlns="http://www.w3.org/1998/Math/MathML">
                  <apply>
                     <times/>
                     <ci>KDEGRAP1_st</ci>
                     <ci>Rap1nuc2RPGenes</ci>
                  </apply>
               </math>
               <listOfParameters>
                  <parameter id="KDEGRAP1_st" value="0.000275"/>
               </listOfParameters>
            </kineticLaw>
         </reaction>
         <reaction id="r81_Rap1_Degradation_in_Gene1_complex_f" reversible="false">
            <listOfReactants>
               <speciesReference species="Rap1nucRP1Gene" stoichiometry="1"/>
            </listOfReactants>
            <listOfProducts>
               <speciesReference species="Rap1deg" stoichiometry="1"/>
               <speciesReference species="RP1Gene" stoichiometry="1"/>
            </listOfProducts>
            <kineticLaw>
               <math xmlns="http://www.w3.org/1998/Math/MathML">
                  <apply>
                     <times/>
                     <ci>KDEGRAP1_st</ci>
                     <ci>Rap1nucRP1Gene</ci>
                  </apply>
               </math>
               <listOfParameters>
                  <parameter id="KDEGRAP1_st" value="0.000275"/>
               </listOfParameters>
            </kineticLaw>
         </reaction>
         <reaction id="r82_Rap1_Degradation_in_Gene2_complex_f" reversible="false">
            <listOfReactants>
               <speciesReference species="Rap1nucRP2Gene" stoichiometry="1"/>
            </listOfReactants>
            <listOfProducts>
               <speciesReference species="Rap1deg" stoichiometry="1"/>
               <speciesReference species="RP2Gene" stoichiometry="1"/>
            </listOfProducts>
            <kineticLaw>
               <math xmlns="http://www.w3.org/1998/Math/MathML">
                  <apply>
                     <times/>
                     <ci>KDEGRAP1_st</ci>
                     <ci>Rap1nucRP2Gene</ci>
                  </apply>
               </math>
               <listOfParameters>
                  <parameter id="KDEGRAP1_st" value="0.000275"/>
               </listOfParameters>
            </kineticLaw>
         </reaction>
         <reaction id="r83_Rap1_Degradation_in_Gene3_complex_f" reversible="false">
            <listOfReactants>
               <speciesReference species="Rap1nucRP3Gene" stoichiometry="1"/>
            </listOfReactants>
            <listOfProducts>
               <speciesReference species="Rap1deg" stoichiometry="1"/>
               <speciesReference species="RP3Gene" stoichiometry="1"/>
            </listOfProducts>
            <kineticLaw>
               <math xmlns="http://www.w3.org/1998/Math/MathML">
                  <apply>
                     <times/>
                     <ci>KDEGRAP1_st</ci>
                     <ci>Rap1nucRP3Gene</ci>
                  </apply>
               </math>
               <listOfParameters>
                  <parameter id="KDEGRAP1_st" value="0.000275"/>
               </listOfParameters>
            </kineticLaw>
         </reaction>
         <reaction id="r84_Rap1_Degradation_in_Genes_complex_f" reversible="false">
            <listOfReactants>
               <speciesReference species="Rap1nucRPGenes" stoichiometry="1"/>
            </listOfReactants>
            <listOfProducts>
               <speciesReference species="Rap1deg" stoichiometry="1"/>
               <speciesReference species="RPGenes" stoichiometry="1"/>
            </listOfProducts>
            <kineticLaw>
               <math xmlns="http://www.w3.org/1998/Math/MathML">
                  <apply>
                     <times/>
                     <ci>KDEGRAP1_st</ci>
                     <ci>Rap1nucRPGenes</ci>
                  </apply>
               </math>
               <listOfParameters>
                  <parameter id="KDEGRAP1_st" value="0.000275"/>
               </listOfParameters>
            </kineticLaw>
         </reaction>
         <reaction id="r85_Rap_2_Degradation_in_Rap1TargGene_complex_f" reversible="false">
            <listOfReactants>
               <speciesReference species="Rap1nuc2Rap1TargGene" stoichiometry="1"/>
            </listOfReactants>
            <listOfProducts>
               <speciesReference species="Rap1deg" stoichiometry="1"/>
               <speciesReference species="Rap1nucRap1TargGene" stoichiometry="1"/>
            </listOfProducts>
            <kineticLaw>
               <math xmlns="http://www.w3.org/1998/Math/MathML">
                  <apply>
                     <times/>
                     <ci>KDEGRAP1_st</ci>
                     <ci>Rap1nuc2Rap1TargGene</ci>
                  </apply>
               </math>
               <listOfParameters>
                  <parameter id="KDEGRAP1_st" value="0.000275"/>
               </listOfParameters>
            </kineticLaw>
         </reaction>
         <reaction id="r86_Rap1_Degradation_in_Rap1TargGene_complex" reversible="false">
            <listOfReactants>
               <speciesReference species="Rap1nucRap1TargGene" stoichiometry="1"/>
            </listOfReactants>
            <listOfProducts>
               <speciesReference species="Rap1deg" stoichiometry="1"/>
               <speciesReference species="Rap1TargGene" stoichiometry="1"/>
            </listOfProducts>
            <kineticLaw>
               <math xmlns="http://www.w3.org/1998/Math/MathML">
                  <apply>
                     <times/>
                     <ci>KDEGRAP1_st</ci>
                     <ci>Rap1nucRap1TargGene</ci>
                  </apply>
               </math>
               <listOfParameters>
                  <parameter id="KDEGRAP1_st" value="0.000275"/>
               </listOfParameters>
            </kineticLaw>
         </reaction>
      </listOfReactions>
   </model>
</sbml>
