# Supplementary material for: Precise Regulation of Gene Expression Dynamics Favors Complex Promoter Architectures
Source: PLoS Comput Biol. 2009 Jan 30;5(1):e1000279. doi: 10.1371/journal.pcbi.1000279 (PMC2615112; doi:10.1371/journal.pcbi.1000279)
Supplement: Protocol S4 — SBML file for deterministic version of Model 4 (2.00 KB ZIP) [file pcbi.1000279.s012.zip › Yeast_RP_Promoter_extd_Model4_det.xml]

<?xml version="1.0" encoding="UTF-8"?>
<sbml xmlns="http://www.sbml.org/sbml/level2" level="2" version="1">
   <model id="Simplified_Yeast_RP_Gene_Promoter">
      <notes>
         <body xmlns="http://www.w3.org/1999/xhtml">
            <p>Title:     Model of a Drastically Simplified Ribosomal Gene Promoter in Saccharomyces cerevisiae</p>
            <p>              (deterministic encoding)</p>
            <p>Authors:       Dirk Mueller and Joerg Stelling, Institute of Computational Science, ETH Zurich</p>
            <p>Description:       This model describes the promoter dynamics of a prototypical ribosomal protein gene promoter in yeast including synthesis and degradation of the resulting mRNA.</p>
            <p>                             Model details are described in the paper entitled 'Precise Regulation of Gene Expression Dynamics Favors Complex Promoter Architecture' (submitted).</p>
            <p>                             This code represents the scenario denoted as extended Model 4 in the manuscript.</p>
            <p>Note on units:         time is in seconds, concentrations are in muM related to nuclear volume</p>
            <p>Contact:       dirk.mueller@inf.ethz.ch, joerg.stelling@inf.ethz.ch, http://www.csb.inf.ethz.ch</p>
            <p>Date of Last Change:  17-Mar-2008</p>
         </body>
      </notes>
      <listOfUnitDefinitions>
         <unitDefinition id="femtolitre">
            <listOfUnits>
               <unit kind="litre" scale="-15"/>
            </listOfUnits>
         </unitDefinition>
         <unitDefinition id="substance">
            <listOfUnits>
               <unit kind="mole" scale="-6"/>
            </listOfUnits>
         </unitDefinition>
      </listOfUnitDefinitions>
      <listOfCompartments>
         <compartment id="Nucleus" size="1.99" units="femtolitre"/>
      </listOfCompartments>
      <listOfSpecies>
         <species boundaryCondition="false" compartment="Nucleus" id="RP1Gene" initialConcentration="0.00084"/>
         <species boundaryCondition="false" compartment="Nucleus" id="RP1Genein" initialConcentration="0"/>
         <species boundaryCondition="false" compartment="Nucleus" id="Ifh1nuc" initialConcentration="1.195"/>
         <species boundaryCondition="false" compartment="Nucleus" id="Ifh1nucRP1Gene" initialConcentration="0"/>
         <species boundaryCondition="false" compartment="Nucleus" id="RP2Gene" initialConcentration="0.00084"/>
         <species boundaryCondition="false" compartment="Nucleus" id="RP2Genein" initialConcentration="0"/>
         <species boundaryCondition="false" compartment="Nucleus" id="Ifh1nucRP2Gene" initialConcentration="0"/>
         <species boundaryCondition="false" compartment="Nucleus" id="RP3Gene" initialConcentration="0.00084"/>
         <species boundaryCondition="false" compartment="Nucleus" id="RP3Genein" initialConcentration="0"/>
         <species boundaryCondition="false" compartment="Nucleus" id="Ifh1nucRP3Gene" initialConcentration="0"/>
         <species boundaryCondition="false" compartment="Nucleus" id="RPGenes" initialConcentration="0.1134"/>
         <species boundaryCondition="false" compartment="Nucleus" id="RPGenesin" initialConcentration="0"/>
         <species boundaryCondition="false" compartment="Nucleus" id="Ifh1nucRPGenes" initialConcentration="0"/>
         <species boundaryCondition="false" compartment="Nucleus" id="RNAPol2" initialConcentration="4.85"/>
         <species boundaryCondition="false" compartment="Nucleus" id="RP1mRNA" initialConcentration="0"/>
         <species boundaryCondition="false" compartment="Nucleus" id="RP2mRNA" initialConcentration="0"/>
         <species boundaryCondition="false" compartment="Nucleus" id="RP3mRNA" initialConcentration="0"/>
         <species boundaryCondition="false" compartment="Nucleus" id="RP1mRNAdeg" initialConcentration="0"/>
         <species boundaryCondition="false" compartment="Nucleus" id="RP2mRNAdeg" initialConcentration="0"/>
         <species boundaryCondition="false" compartment="Nucleus" id="RP3mRNAdeg" initialConcentration="0"/>
         <species boundaryCondition="false" compartment="Nucleus" id="IFH1Gene" initialConcentration="0.000835"/>
         <species boundaryCondition="false" compartment="Nucleus" id="IFH1mRNA" initialConcentration="0.000835"/>
         <species boundaryCondition="false" compartment="Nucleus" id="Ribosome" initialConcentration="188.4"/>
         <species boundaryCondition="false" compartment="Nucleus" id="IFH1mRNAdeg" initialConcentration="0"/>
         <species boundaryCondition="false" compartment="Nucleus" id="Ifh1deg" initialConcentration="0"/>
      </listOfSpecies>
      <listOfReactions>
         <reaction id="r1__Inactivation_of_RP1_Gene_f" reversible="false">
            <listOfReactants>
               <speciesReference species="RP1Gene" stoichiometry="1"/>
            </listOfReactants>
            <listOfProducts>
               <speciesReference species="RP1Genein" stoichiometry="1"/>
            </listOfProducts>
            <kineticLaw>
               <math xmlns="http://www.w3.org/1998/Math/MathML">
                  <apply>
                     <times/>
                     <ci>KING</ci>
                     <ci>RP1Gene</ci>
                  </apply>
               </math>
               <listOfParameters>
                  <parameter id="KING" value="0.000298"/>
               </listOfParameters>
            </kineticLaw>
         </reaction>
         <reaction id="r2__Inactivation_of_RP1_Gene_b" reversible="false">
            <listOfReactants>
               <speciesReference species="RP1Genein" stoichiometry="1"/>
            </listOfReactants>
            <listOfProducts>
               <speciesReference species="RP1Gene" stoichiometry="1"/>
            </listOfProducts>
            <kineticLaw>
               <math xmlns="http://www.w3.org/1998/Math/MathML">
                  <apply>
                     <times/>
                     <ci>KACTGIN</ci>
                     <ci>RP1Genein</ci>
                  </apply>
               </math>
               <listOfParameters>
                  <parameter id="KACTGIN" value="3.31e-005"/>
               </listOfParameters>
            </kineticLaw>
         </reaction>
         <reaction id="r3__Binding_of_TF_Ifh1_to_RP1Gene_f" reversible="false">
            <listOfReactants>
               <speciesReference species="Ifh1nuc" stoichiometry="1"/>
               <speciesReference species="RP1Gene" stoichiometry="1"/>
            </listOfReactants>
            <listOfProducts>
               <speciesReference species="Ifh1nucRP1Gene" stoichiometry="1"/>
            </listOfProducts>
            <kineticLaw>
               <math xmlns="http://www.w3.org/1998/Math/MathML">
                  <apply>
                     <times/>
                     <ci>KAIFH1NUC</ci>
                     <ci>Ifh1nuc</ci>
                     <ci>RP1Gene</ci>
                  </apply>
               </math>
               <listOfParameters>
                  <parameter id="KAIFH1NUC" value="0.0578"/>
               </listOfParameters>
            </kineticLaw>
         </reaction>
         <reaction id="r4__Binding_of_TF_Ifh1_to_RP1Gene_b" reversible="false">
            <listOfReactants>
               <speciesReference species="Ifh1nucRP1Gene" stoichiometry="1"/>
            </listOfReactants>
            <listOfProducts>
               <speciesReference species="Ifh1nuc" stoichiometry="1"/>
               <speciesReference species="RP1Gene" stoichiometry="1"/>
            </listOfProducts>
            <kineticLaw>
               <math xmlns="http://www.w3.org/1998/Math/MathML">
                  <apply>
                     <times/>
                     <ci>KDIFH1NUC</ci>
                     <ci>Ifh1nucRP1Gene</ci>
                  </apply>
               </math>
               <listOfParameters>
                  <parameter id="KDIFH1NUC" value="0.00578"/>
               </listOfParameters>
            </kineticLaw>
         </reaction>
         <reaction id="r5__Inactivation_of_RP2_Gene_f" reversible="false">
            <listOfReactants>
               <speciesReference species="RP2Gene" stoichiometry="1"/>
            </listOfReactants>
            <listOfProducts>
               <speciesReference species="RP2Genein" stoichiometry="1"/>
            </listOfProducts>
            <kineticLaw>
               <math xmlns="http://www.w3.org/1998/Math/MathML">
                  <apply>
                     <times/>
                     <ci>KING</ci>
                     <ci>RP2Gene</ci>
                  </apply>
               </math>
               <listOfParameters>
                  <parameter id="KING" value="0.000298"/>
               </listOfParameters>
            </kineticLaw>
         </reaction>
         <reaction id="r6__Inactivation_of_RP2_Gene_b" reversible="false">
            <listOfReactants>
               <speciesReference species="RP2Genein" stoichiometry="1"/>
            </listOfReactants>
            <listOfProducts>
               <speciesReference species="RP2Gene" stoichiometry="1"/>
            </listOfProducts>
            <kineticLaw>
               <math xmlns="http://www.w3.org/1998/Math/MathML">
                  <apply>
                     <times/>
                     <ci>KACTGIN</ci>
                     <ci>RP2Genein</ci>
                  </apply>
               </math>
               <listOfParameters>
                  <parameter id="KACTGIN" value="3.31e-005"/>
               </listOfParameters>
            </kineticLaw>
         </reaction>
         <reaction id="r7__Binding_of_TF_Ifh1_to_RP2Gene_f" reversible="false">
            <listOfReactants>
               <speciesReference species="Ifh1nuc" stoichiometry="1"/>
               <speciesReference species="RP2Gene" stoichiometry="1"/>
            </listOfReactants>
            <listOfProducts>
               <speciesReference species="Ifh1nucRP2Gene" stoichiometry="1"/>
            </listOfProducts>
            <kineticLaw>
               <math xmlns="http://www.w3.org/1998/Math/MathML">
                  <apply>
                     <times/>
                     <ci>KAIFH1NUC</ci>
                     <ci>Ifh1nuc</ci>
                     <ci>RP2Gene</ci>
                  </apply>
               </math>
               <listOfParameters>
                  <parameter id="KAIFH1NUC" value="0.0578"/>
               </listOfParameters>
            </kineticLaw>
         </reaction>
         <reaction id="r8__Binding_of_TF_Ifh1_to_RP2Gene_b" reversible="false">
            <listOfReactants>
               <speciesReference species="Ifh1nucRP2Gene" stoichiometry="1"/>
            </listOfReactants>
            <listOfProducts>
               <speciesReference species="Ifh1nuc" stoichiometry="1"/>
               <speciesReference species="RP2Gene" stoichiometry="1"/>
            </listOfProducts>
            <kineticLaw>
               <math xmlns="http://www.w3.org/1998/Math/MathML">
                  <apply>
                     <times/>
                     <ci>KDIFH1NUC</ci>
                     <ci>Ifh1nucRP2Gene</ci>
                  </apply>
               </math>
               <listOfParameters>
                  <parameter id="KDIFH1NUC" value="0.00578"/>
               </listOfParameters>
            </kineticLaw>
         </reaction>
         <reaction id="r9__Inactivation_of_RP3_Gene_f" reversible="false">
            <listOfReactants>
               <speciesReference species="RP3Gene" stoichiometry="1"/>
            </listOfReactants>
            <listOfProducts>
               <speciesReference species="RP3Genein" stoichiometry="1"/>
            </listOfProducts>
            <kineticLaw>
               <math xmlns="http://www.w3.org/1998/Math/MathML">
                  <apply>
                     <times/>
                     <ci>KING</ci>
                     <ci>RP3Gene</ci>
                  </apply>
               </math>
               <listOfParameters>
                  <parameter id="KING" value="0.000298"/>
               </listOfParameters>
            </kineticLaw>
         </reaction>
         <reaction id="r10__Inactivation_of_RP3_Gene_b" reversible="false">
            <listOfReactants>
               <speciesReference species="RP3Genein" stoichiometry="1"/>
            </listOfReactants>
            <listOfProducts>
               <speciesReference species="RP3Gene" stoichiometry="1"/>
            </listOfProducts>
            <kineticLaw>
               <math xmlns="http://www.w3.org/1998/Math/MathML">
                  <apply>
                     <times/>
                     <ci>KACTGIN</ci>
                     <ci>RP3Genein</ci>
                  </apply>
               </math>
               <listOfParameters>
                  <parameter id="KACTGIN" value="3.31e-005"/>
               </listOfParameters>
            </kineticLaw>
         </reaction>
         <reaction id="r11__Binding_of_TF_Ifh1_to_RP3Gene_f" reversible="false">
            <listOfReactants>
               <speciesReference species="Ifh1nuc" stoichiometry="1"/>
               <speciesReference species="RP3Gene" stoichiometry="1"/>
            </listOfReactants>
            <listOfProducts>
               <speciesReference species="Ifh1nucRP3Gene" stoichiometry="1"/>
            </listOfProducts>
            <kineticLaw>
               <math xmlns="http://www.w3.org/1998/Math/MathML">
                  <apply>
                     <times/>
                     <ci>KAIFH1NUC</ci>
                     <ci>Ifh1nuc</ci>
                     <ci>RP3Gene</ci>
                  </apply>
               </math>
               <listOfParameters>
                  <parameter id="KAIFH1NUC" value="0.0578"/>
               </listOfParameters>
            </kineticLaw>
         </reaction>
         <reaction id="r12__Binding_of_TF_Ifh1_to_RP3Gene_b" reversible="false">
            <listOfReactants>
               <speciesReference species="Ifh1nucRP3Gene" stoichiometry="1"/>
            </listOfReactants>
            <listOfProducts>
               <speciesReference species="Ifh1nuc" stoichiometry="1"/>
               <speciesReference species="RP3Gene" stoichiometry="1"/>
            </listOfProducts>
            <kineticLaw>
               <math xmlns="http://www.w3.org/1998/Math/MathML">
                  <apply>
                     <times/>
                     <ci>KDIFH1NUC</ci>
                     <ci>Ifh1nucRP3Gene</ci>
                  </apply>
               </math>
               <listOfParameters>
                  <parameter id="KDIFH1NUC" value="0.00578"/>
               </listOfParameters>
            </kineticLaw>
         </reaction>
         <reaction id="r13__Inactivation_of_RP_Genes_f" reversible="false">
            <listOfReactants>
               <speciesReference species="RPGenes" stoichiometry="1"/>
            </listOfReactants>
            <listOfProducts>
               <speciesReference species="RPGenesin" stoichiometry="1"/>
            </listOfProducts>
            <kineticLaw>
               <math xmlns="http://www.w3.org/1998/Math/MathML">
                  <apply>
                     <times/>
                     <ci>KING</ci>
                     <ci>RPGenes</ci>
                  </apply>
               </math>
               <listOfParameters>
                  <parameter id="KING" value="0.000298"/>
               </listOfParameters>
            </kineticLaw>
         </reaction>
         <reaction id="r14__Inactivation_of_RP_Genes_b" reversible="false">
            <listOfReactants>
               <speciesReference species="RPGenesin" stoichiometry="1"/>
            </listOfReactants>
            <listOfProducts>
               <speciesReference species="RPGenes" stoichiometry="1"/>
            </listOfProducts>
            <kineticLaw>
               <math xmlns="http://www.w3.org/1998/Math/MathML">
                  <apply>
                     <times/>
                     <ci>KACTGIN</ci>
                     <ci>RPGenesin</ci>
                  </apply>
               </math>
               <listOfParameters>
                  <parameter id="KACTGIN" value="3.31e-005"/>
               </listOfParameters>
            </kineticLaw>
         </reaction>
         <reaction id="r15__Binding_of_TF_Ifh1_to_RPGenes_f" reversible="false">
            <listOfReactants>
               <speciesReference species="Ifh1nuc" stoichiometry="1"/>
               <speciesReference species="RPGenes" stoichiometry="1"/>
            </listOfReactants>
            <listOfProducts>
               <speciesReference species="Ifh1nucRPGenes" stoichiometry="1"/>
            </listOfProducts>
            <kineticLaw>
               <math xmlns="http://www.w3.org/1998/Math/MathML">
                  <apply>
                     <times/>
                     <ci>KAIFH1NUC</ci>
                     <ci>Ifh1nuc</ci>
                     <ci>RPGenes</ci>
                  </apply>
               </math>
               <listOfParameters>
                  <parameter id="KAIFH1NUC" value="0.0578"/>
               </listOfParameters>
            </kineticLaw>
         </reaction>
         <reaction id="r16__Binding_of_TF_Ifh1_to_RPGenes_b" reversible="false">
            <listOfReactants>
               <speciesReference species="Ifh1nucRPGenes" stoichiometry="1"/>
            </listOfReactants>
            <listOfProducts>
               <speciesReference species="Ifh1nuc" stoichiometry="1"/>
               <speciesReference species="RPGenes" stoichiometry="1"/>
            </listOfProducts>
            <kineticLaw>
               <math xmlns="http://www.w3.org/1998/Math/MathML">
                  <apply>
                     <times/>
                     <ci>KDIFH1NUC</ci>
                     <ci>Ifh1nucRPGenes</ci>
                  </apply>
               </math>
               <listOfParameters>
                  <parameter id="KDIFH1NUC" value="0.00578"/>
               </listOfParameters>
            </kineticLaw>
         </reaction>
         <reaction id="r17__RP1Gene_Transcription_f" reversible="false">
            <listOfReactants>
               <speciesReference species="Ifh1nucRP1Gene" stoichiometry="1"/>
               <speciesReference species="RNAPol2" stoichiometry="1"/>
            </listOfReactants>
            <listOfProducts>
               <speciesReference species="RP1mRNA" stoichiometry="1"/>
               <speciesReference species="RNAPol2" stoichiometry="1"/>
               <speciesReference species="Ifh1nucRP1Gene" stoichiometry="1"/>
            </listOfProducts>
            <kineticLaw>
               <math xmlns="http://www.w3.org/1998/Math/MathML">
                  <apply>
                     <times/>
                     <ci>KTC_ETATCC</ci>
                     <ci>Ifh1nucRP1Gene</ci>
                     <ci>RNAPol2</ci>
                  </apply>
               </math>
               <listOfParameters>
                  <parameter id="KTC_ETATCC" value="0.0163"/>
               </listOfParameters>
            </kineticLaw>
         </reaction>
         <reaction id="r18__RP2Gene_Transcription_f" reversible="false">
            <listOfReactants>
               <speciesReference species="Ifh1nucRP2Gene" stoichiometry="1"/>
               <speciesReference species="RNAPol2" stoichiometry="1"/>
            </listOfReactants>
            <listOfProducts>
               <speciesReference species="RP2mRNA" stoichiometry="1"/>
               <speciesReference species="RNAPol2" stoichiometry="1"/>
               <speciesReference species="Ifh1nucRP2Gene" stoichiometry="1"/>
            </listOfProducts>
            <kineticLaw>
               <math xmlns="http://www.w3.org/1998/Math/MathML">
                  <apply>
                     <times/>
                     <ci>KTC_ETATCC</ci>
                     <ci>Ifh1nucRP2Gene</ci>
                     <ci>RNAPol2</ci>
                  </apply>
               </math>
               <listOfParameters>
                  <parameter id="KTC_ETATCC" value="0.0163"/>
               </listOfParameters>
            </kineticLaw>
         </reaction>
         <reaction id="r19__RP3Gene_Transcription_f" reversible="false">
            <listOfReactants>
               <speciesReference species="Ifh1nucRP3Gene" stoichiometry="1"/>
               <speciesReference species="RNAPol2" stoichiometry="1"/>
            </listOfReactants>
            <listOfProducts>
               <speciesReference species="RP3mRNA" stoichiometry="1"/>
               <speciesReference species="RNAPol2" stoichiometry="1"/>
               <speciesReference species="Ifh1nucRP3Gene" stoichiometry="1"/>
            </listOfProducts>
            <kineticLaw>
               <math xmlns="http://www.w3.org/1998/Math/MathML">
                  <apply>
                     <times/>
                     <ci>KTC_ETATCC</ci>
                     <ci>Ifh1nucRP3Gene</ci>
                     <ci>RNAPol2</ci>
                  </apply>
               </math>
               <listOfParameters>
                  <parameter id="KTC_ETATCC" value="0.0163"/>
               </listOfParameters>
            </kineticLaw>
         </reaction>
         <reaction id="r20__RP1mRNA_Degradation_f" reversible="false">
            <listOfReactants>
               <speciesReference species="RP1mRNA" stoichiometry="1"/>
            </listOfReactants>
            <listOfProducts>
               <speciesReference species="RP1mRNAdeg" stoichiometry="1"/>
            </listOfProducts>
            <kineticLaw>
               <math xmlns="http://www.w3.org/1998/Math/MathML">
                  <apply>
                     <times/>
                     <ci>KDEGRPMRNA</ci>
                     <ci>RP1mRNA</ci>
                  </apply>
               </math>
               <listOfParameters>
                  <parameter id="KDEGRPMRNA" value="0.00116"/>
               </listOfParameters>
            </kineticLaw>
         </reaction>
         <reaction id="r21__RP2mRNA_Degradation_f" reversible="false">
            <listOfReactants>
               <speciesReference species="RP2mRNA" stoichiometry="1"/>
            </listOfReactants>
            <listOfProducts>
               <speciesReference species="RP2mRNAdeg" stoichiometry="1"/>
            </listOfProducts>
            <kineticLaw>
               <math xmlns="http://www.w3.org/1998/Math/MathML">
                  <apply>
                     <times/>
                     <ci>KDEGRPMRNA</ci>
                     <ci>RP2mRNA</ci>
                  </apply>
               </math>
               <listOfParameters>
                  <parameter id="KDEGRPMRNA" value="0.00116"/>
               </listOfParameters>
            </kineticLaw>
         </reaction>
         <reaction id="r22__RP3mRNA_Degradation_f" reversible="false">
            <listOfReactants>
               <speciesReference species="RP3mRNA" stoichiometry="1"/>
            </listOfReactants>
            <listOfProducts>
               <speciesReference species="RP3mRNAdeg" stoichiometry="1"/>
            </listOfProducts>
            <kineticLaw>
               <math xmlns="http://www.w3.org/1998/Math/MathML">
                  <apply>
                     <times/>
                     <ci>KDEGRPMRNA</ci>
                     <ci>RP3mRNA</ci>
                  </apply>
               </math>
               <listOfParameters>
                  <parameter id="KDEGRPMRNA" value="0.00116"/>
               </listOfParameters>
            </kineticLaw>
         </reaction>
         <reaction id="r23__IFH1_Transcription_f" reversible="false">
            <listOfReactants>
               <speciesReference species="IFH1Gene" stoichiometry="1"/>
            </listOfReactants>
            <listOfProducts>
               <speciesReference species="IFH1Gene" stoichiometry="1"/>
               <speciesReference species="IFH1mRNA" stoichiometry="1"/>
            </listOfProducts>
            <kineticLaw>
               <math xmlns="http://www.w3.org/1998/Math/MathML">
                  <apply>
                     <times/>
                     <ci>KTCIFH1MRNA</ci>
                     <ci>IFH1Gene</ci>
                  </apply>
               </math>
               <listOfParameters>
                  <parameter id="KTCIFH1MRNA" value="0.000481"/>
               </listOfParameters>
            </kineticLaw>
         </reaction>
         <reaction id="r24__IFH1mRNA_Translation_f" reversible="false">
            <listOfReactants>
               <speciesReference species="IFH1mRNA" stoichiometry="1"/>
               <speciesReference species="Ribosome" stoichiometry="1"/>
            </listOfReactants>
            <listOfProducts>
               <speciesReference species="Ifh1nuc" stoichiometry="1"/>
               <speciesReference species="Ribosome" stoichiometry="1"/>
               <speciesReference species="IFH1mRNA" stoichiometry="1"/>
            </listOfProducts>
            <kineticLaw>
               <math xmlns="http://www.w3.org/1998/Math/MathML">
                  <apply>
                     <times/>
                     <ci>KTLIFH1MRNA</ci>
                     <ci>IFH1mRNA</ci>
                     <ci>Ribosome</ci>
                  </apply>
               </math>
               <listOfParameters>
                  <parameter id="KTLIFH1MRNA" value="0.00142"/>
               </listOfParameters>
            </kineticLaw>
         </reaction>
         <reaction id="r25__IFH1mRNA_Degradation_f" reversible="false">
            <listOfReactants>
               <speciesReference species="IFH1mRNA" stoichiometry="1"/>
            </listOfReactants>
            <listOfProducts>
               <speciesReference species="IFH1mRNAdeg" stoichiometry="1"/>
            </listOfProducts>
            <kineticLaw>
               <math xmlns="http://www.w3.org/1998/Math/MathML">
                  <apply>
                     <times/>
                     <ci>KDEGIFH1MRNA</ci>
                     <ci>IFH1mRNA</ci>
                  </apply>
               </math>
               <listOfParameters>
                  <parameter id="KDEGIFH1MRNA" value="0.000481"/>
               </listOfParameters>
            </kineticLaw>
         </reaction>
         <reaction id="r26__Ifh1_Degradation_f" reversible="false">
            <listOfReactants>
               <speciesReference species="Ifh1nuc" stoichiometry="1"/>
            </listOfReactants>
            <listOfProducts>
               <speciesReference species="Ifh1deg" stoichiometry="1"/>
            </listOfProducts>
            <kineticLaw>
               <math xmlns="http://www.w3.org/1998/Math/MathML">
                  <apply>
                     <times/>
                     <ci>KDEGIFH1</ci>
                     <ci>Ifh1nuc</ci>
                  </apply>
               </math>
               <listOfParameters>
                  <parameter id="KDEGIFH1" value="0.000186"/>
               </listOfParameters>
            </kineticLaw>
         </reaction>
         <reaction id="r27_Ifh1_Degradation_in_Gene1_complex_f" reversible="false">
            <listOfReactants>
               <speciesReference species="Ifh1nucRP1Gene" stoichiometry="1"/>
            </listOfReactants>
            <listOfProducts>
               <speciesReference species="Ifh1deg" stoichiometry="1"/>
               <speciesReference species="RP1Gene" stoichiometry="1"/>
            </listOfProducts>
            <kineticLaw>
               <math xmlns="http://www.w3.org/1998/Math/MathML">
                  <apply>
                     <times/>
                     <ci>KDEGIFH1</ci>
                     <ci>Ifh1nucRP1Gene</ci>
                  </apply>
               </math>
               <listOfParameters>
                  <parameter id="KDEGIFH1" value="0.000186"/>
               </listOfParameters>
            </kineticLaw>
         </reaction>
         <reaction id="r28_Ifh1_Degradation_in_Gene2_complex_f" reversible="false">
            <listOfReactants>
               <speciesReference species="Ifh1nucRP2Gene" stoichiometry="1"/>
            </listOfReactants>
            <listOfProducts>
               <speciesReference species="Ifh1deg" stoichiometry="1"/>
               <speciesReference species="RP2Gene" stoichiometry="1"/>
            </listOfProducts>
            <kineticLaw>
               <math xmlns="http://www.w3.org/1998/Math/MathML">
                  <apply>
                     <times/>
                     <ci>KDEGIFH1</ci>
                     <ci>Ifh1nucRP2Gene</ci>
                  </apply>
               </math>
               <listOfParameters>
                  <parameter id="KDEGIFH1" value="0.000186"/>
               </listOfParameters>
            </kineticLaw>
         </reaction>
         <reaction id="r29_Ifh1_Degradation_in_Gene3_complex_f" reversible="false">
            <listOfReactants>
               <speciesReference species="Ifh1nucRP3Gene" stoichiometry="1"/>
            </listOfReactants>
            <listOfProducts>
               <speciesReference species="Ifh1deg" stoichiometry="1"/>
               <speciesReference species="RP3Gene" stoichiometry="1"/>
            </listOfProducts>
            <kineticLaw>
               <math xmlns="http://www.w3.org/1998/Math/MathML">
                  <apply>
                     <times/>
                     <ci>KDEGIFH1</ci>
                     <ci>Ifh1nucRP3Gene</ci>
                  </apply>
               </math>
               <listOfParameters>
                  <parameter id="KDEGIFH1" value="0.000186"/>
               </listOfParameters>
            </kineticLaw>
         </reaction>
         <reaction id="r30_Ifh1_Degradation_in_Genes_complex" reversible="false">
            <listOfReactants>
               <speciesReference species="Ifh1nucRPGenes" stoichiometry="1"/>
            </listOfReactants>
            <listOfProducts>
               <speciesReference species="Ifh1deg" stoichiometry="1"/>
               <speciesReference species="RPGenes" stoichiometry="1"/>
            </listOfProducts>
            <kineticLaw>
               <math xmlns="http://www.w3.org/1998/Math/MathML">
                  <apply>
                     <times/>
                     <ci>KDEGIFH1</ci>
                     <ci>Ifh1nucRPGenes</ci>
                  </apply>
               </math>
               <listOfParameters>
                  <parameter id="KDEGIFH1" value="0.000186"/>
               </listOfParameters>
            </kineticLaw>
         </reaction>
      </listOfReactions>
   </model>
</sbml>
