# Supplementary material for: Precise Regulation of Gene Expression Dynamics Favors Complex Promoter Architectures
Source: PLoS Comput Biol. 2009 Jan 30;5(1):e1000279. doi: 10.1371/journal.pcbi.1000279 (PMC2615112; doi:10.1371/journal.pcbi.1000279)
Supplement: Protocol S5 — SBML file for stochastic version of Model 4 (2.00 KB ZIP) [file pcbi.1000279.s013.zip]

Archive with 1 entries (1 files):
- Yeast_RP_Promoter_extd_Model4_stoch.xml
